# Supplementary material for: Di­ethyl­ammonium di­hydrogen orthophosphate
Source: Acta Crystallogr Sect E Struct Rep Online. 2014 Jan 11;70(Pt 2):o129. doi: 10.1107/S1600536814000464 (PMC3998295; doi:10.1107/S1600536814000464)
Supplement: Supplementary file 2 [file e-70-0o129-Isup2.hkl]

# 
# h,k,l, Fc-squared, Fo-squared, sigma(Fo-squared) and status flag 
# 
data_I
_shelx_title '  H2PO4*NH2(CH2CH3)2 in P-1 (Nr.2)' 
_shelx_refln_list_code          4 
_shelx_F_calc_maximum      122.11 
_exptl_crystal_F_000       368.00 
_reflns_d_resolution_high  0.7015 
 
loop_ 
 _symmetry_equiv_pos_as_xyz 
 'x, y, z' 
 '-x, -y, -z' 
 
_cell_length_a     8.3643 
_cell_length_b     8.8308 
_cell_length_c    11.6446 
_cell_angle_alpha  88.219 
_cell_angle_beta   83.649 
_cell_angle_gamma  79.700 
 
_shelx_F_squared_multiplier     1.000 
 
loop_ 
 _refln_index_h 
 _refln_index_k 
 _refln_index_l 
 _refln_F_squared_calc 
 _refln_F_squared_meas 
 _refln_F_squared_sigma 
 _refln_observed_status 
   1   0   0      175.73      204.69      4.48 o 
   2   0   0     1460.29     1683.90     22.21 o 
   3   0   0      179.39      219.86      7.44 o 
   4   0   0     1185.81     1379.47     13.25 o 
   5   0   0      123.23      149.57      3.71 o 
   6   0   0     1138.23     1232.87     16.10 o 
   7   0   0       24.51       17.20      3.41 o 
   8   0   0      259.47      256.38      8.27 o 
   9   0   0       65.31       57.98      4.96 o 
  10   0   0      104.57      103.53      8.48 o 
  11   0   0        1.28       -4.69     12.69 o 
 -11   1   0       96.11      103.32      6.71 o 
 -10   1   0       80.58       75.13      6.39 o 
  -9   1   0       70.38       70.51      5.47 o 
  -8   1   0        3.45       -0.03      4.96 o 
  -7   1   0      459.18      432.65     28.95 o 
  -6   1   0       52.93       52.52      3.28 o 
  -5   1   0      942.15      951.03     13.09 o 
  -4   1   0        6.08       11.85      2.47 o 
  -3   1   0     5258.24     5656.51     23.83 o 
  -2   1   0       96.14       97.28      2.38 o 
  -1   1   0        0.26       -0.90      2.40 o 
   1   1   0     3186.36     3190.53     25.55 o 
   2   1   0      907.64      976.33     11.79 o 
   3   1   0      504.34      561.99      7.71 o 
   4   1   0      387.86      430.14      9.30 o 
   5   1   0       31.83       44.50      2.57 o 
   6   1   0       43.17       51.26      3.28 o 
   7   1   0      537.04      562.29     17.11 o 
   8   1   0       20.31       17.69      3.67 o 
   9   1   0      239.96      250.75      7.49 o 
  10   1   0       29.20       40.73      4.83 o 
  11   1   0        0.04       -8.10      8.10 o 
 -11   2   0        3.32       -3.15      7.53 o 
 -10   2   0       85.61       86.92      6.65 o 
  -9   2   0        0.61       -2.04      4.50 o 
  -8   2   0       47.60       48.04      4.73 o 
  -7   2   0        1.99       -2.04      4.51 o 
  -6   2   0       11.09       15.08      2.83 o 
  -5   2   0       61.20       67.18      3.17 o 
  -4   2   0        0.12       -1.73      3.04 o 
  -3   2   0      162.45      178.50      3.77 o 
  -2   2   0     3603.23     3687.65     22.09 o 
  -1   2   0      336.07      343.16      5.55 o 
   0   2   0      211.47      222.65      3.10 o 
   1   2   0     2020.40     1916.92     21.70 o 
   2   2   0      251.66      197.10      3.96 o 
   3   2   0      422.10      429.38      7.16 o 
   4   2   0       59.09       75.71      3.26 o 
   5   2   0      637.30      718.78     15.45 o 
   6   2   0       42.91       47.40      3.16 o 
   7   2   0       18.20       23.68      3.09 o 
   8   2   0      127.88      130.82      5.17 o 
   9   2   0        3.82       -5.66      5.66 o 
  10   2   0       41.99       47.59      7.31 o 
  11   2   0       43.83       40.15      5.69 o 
 -10   3   0        6.78        5.69     10.24 o 
  -9   3   0       30.44       28.31     10.01 o 
  -8   3   0        0.68        1.88      5.27 o 
  -7   3   0       18.01       20.74      3.26 o 
  -6   3   0       66.61       59.23      4.00 o 
  -5   3   0        2.34        3.39      2.80 o 
  -4   3   0       88.09       91.05      5.32 o 
  -3   3   0      284.29      325.33     14.59 o 
  -2   3   0       23.42       18.46      2.05 o 
  -1   3   0      413.13      501.09     20.25 o 
   0   3   0       67.67       79.31      1.72 o 
   1   3   0      388.75      421.00      6.67 o 
   2   3   0       64.09       59.97      2.34 o 
   3   3   0       36.23       46.28      4.47 o 
   4   3   0      684.78      700.39     12.38 o 
   5   3   0        3.76        0.66      3.94 o 
   6   3   0       16.04       18.75      3.21 o 
   7   3   0      394.02      403.50     27.43 o 
   8   3   0       14.18       16.37      3.57 o 
   9   3   0        1.59       -1.11      5.40 o 
  10   3   0        8.02        4.18      5.29 o 
  11   3   0        2.68        2.49      6.69 o 
 -10   4   0       18.07       20.34      5.17 o 
  -9   4   0        3.81       -5.00      5.66 o 
  -8   4   0        9.49        4.27      4.41 o 
  -7   4   0       29.90       24.48      4.00 o 
  -6   4   0       55.14       51.41      3.75 o 
  -5   4   0       30.18       24.05      2.94 o 
  -4   4   0      253.01      280.48      8.09 o 
  -3   4   0       35.96       33.43      2.60 o 
  -2   4   0        7.66        4.85      2.38 o 
  -1   4   0      410.24      453.43     14.05 o 
   0   4   0     1419.02     1389.63      9.27 o 
   1   4   0      643.11      620.99     12.30 o 
   2   4   0        0.07       -1.90      4.70 o 
   3   4   0       10.20       12.62      2.30 o 
   4   4   0      847.93      836.21     16.62 o 
   5   4   0        0.56        2.31      3.99 o 
   6   4   0      550.06      548.83     17.36 o 
   7   4   0       27.52       30.59      3.56 o 
   8   4   0       56.38       54.76      6.57 o 
   9   4   0       81.19       83.69      5.98 o 
  10   4   0       23.71       20.62      4.89 o 
  11   4   0        5.81        6.37      5.94 o 
  -9   5   0       83.27       85.21      8.66 o 
  -8   5   0       23.91       26.53      4.72 o 
  -7   5   0        2.71       -5.54      5.54 o 
  -6   5   0        0.00       -4.84      4.84 o 
  -5   5   0      100.69       97.08      4.61 o 
  -4   5   0       82.27       75.38      3.75 o 
  -3   5   0      736.73      749.75     24.38 o 
  -2   5   0      106.63      118.22      6.67 o 
  -1   5   0        1.37        1.90      2.09 o 
   0   5   0      164.61      165.42      2.63 o 
   1   5   0      351.96      355.85      6.46 o 
   2   5   0      747.98      794.78     11.46 o 
   3   5   0     1456.62     1341.92     15.15 o 
   4   5   0       59.43       51.31      3.43 o 
   5   5   0      299.26      288.29      9.26 o 
   6   5   0       43.51       34.44      3.51 o 
   7   5   0      322.21      313.46     12.19 o 
   8   5   0      101.34       99.30      5.90 o 
   9   5   0      212.03      229.21      7.50 o 
  10   5   0      136.28      147.16      7.22 o 
  11   5   0       12.31        5.62      6.29 o 
  -9   6   0        0.75       -5.44      5.91 o 
  -8   6   0      157.08      143.06      7.59 o 
  -7   6   0       22.29       20.47      8.29 o 
  -6   6   0        0.20       -2.56      5.79 o 
  -5   6   0        0.18       -2.98      2.98 o 
  -4   6   0      593.90      574.62     16.28 o 
  -3   6   0       45.20       52.64      3.52 o 
  -2   6   0      691.29      680.39     12.85 o 
  -1   6   0      165.59      164.96      6.84 o 
   0   6   0       47.03       42.41      2.76 o 
   1   6   0        1.35       -2.56      4.21 o 
   2   6   0       18.24       23.30      6.72 o 
   3   6   0      340.13      343.58      7.46 o 
   4   6   0     1288.24     1255.37     16.83 o 
   5   6   0      245.62      234.23      5.72 o 
   6   6   0       89.97       87.35      4.51 o 
   7   6   0       13.40        9.91      9.21 o 
   8   6   0       60.93       60.06      9.31 o 
   9   6   0      183.68      181.47      9.82 o 
  10   6   0       50.08       54.04     10.70 o 
  11   6   0       77.21       80.80      7.61 o 
  -8   7   0        0.54        3.58      6.91 o 
  -7   7   0      132.10      138.31      7.37 o 
  -6   7   0       33.39       33.20      4.58 o 
  -5   7   0       27.45       28.52      7.92 o 
  -4   7   0        0.41       -3.24      4.64 o 
  -3   7   0       74.15       72.08      4.17 o 
  -2   7   0       18.45       20.43      4.19 o 
  -1   7   0      347.54      332.49      9.28 o 
   0   7   0      309.60      286.38     22.52 o 
   1   7   0      207.79      197.66      4.89 o 
   2   7   0       31.54       33.32      4.26 o 
   3   7   0        1.38       -2.79      3.74 o 
   4   7   0      293.90      289.22      6.53 o 
   5   7   0      192.38      188.45      5.69 o 
   6   7   0      163.97      159.46      5.65 o 
   7   7   0      104.44      109.57      7.76 o 
   8   7   0      104.63       99.83     14.57 o 
   9   7   0       11.10        4.73      5.78 o 
  10   7   0       16.75       18.84      5.42 o 
  -7   8   0        3.43       -0.41      7.22 o 
  -6   8   0       74.51       96.68     15.84 o 
  -5   8   0       21.59       17.93      4.42 o 
  -4   8   0       18.23       21.30      4.16 o 
  -3   8   0        0.26       -0.74      5.17 o 
  -2   8   0        1.41        1.24      3.51 o 
  -1   8   0       36.49       31.29      3.62 o 
   0   8   0        0.27        0.85      2.15 o 
   1   8   0       84.88       90.90      4.30 o 
   2   8   0       23.14       26.56      6.69 o 
   3   8   0      233.74      238.17     20.31 o 
   4   8   0        9.93       10.13      3.23 o 
   5   8   0        5.31       -4.37      5.29 o 
   6   8   0       17.49       19.49      6.33 o 
   7   8   0       98.81      101.20      8.62 o 
   8   8   0        0.07        9.00      6.70 o 
   9   8   0       62.40       66.21      5.89 o 
  10   8   0       25.07       26.43      5.97 o 
  -6   9   0        4.01       -4.73      5.89 o 
  -5   9   0        0.99       -3.57     10.80 o 
  -4   9   0        1.81       -5.48      5.87 o 
  -3   9   0        4.38        8.95      3.90 o 
  -2   9   0        8.07        6.83      4.50 o 
  -1   9   0        2.99       -4.41      4.41 o 
   0   9   0        5.80        2.89      2.89 o 
   1   9   0        2.65        0.55      5.14 o 
   2   9   0       70.67       72.93      4.53 o 
   3   9   0       66.52       67.46     10.84 o 
   4   9   0       17.90       17.57      6.40 o 
   5   9   0       23.42       21.85      4.42 o 
   6   9   0       38.07       38.70      8.04 o 
   7   9   0        3.47        0.86      6.55 o 
   8   9   0       12.92       14.26      5.03 o 
   9   9   0        0.19        1.65      5.73 o 
  -5  10   0        7.57        5.50      6.53 o 
  -4  10   0        2.49        7.15      4.37 o 
  -3  10   0        0.18       -0.72      6.11 o 
  -2  10   0        8.17       10.26      4.83 o 
  -1  10   0       34.36       24.49      4.96 o 
   0  10   0       22.23       22.28      3.34 o 
   1  10   0       34.05       40.42      4.64 o 
   2  10   0        0.23       -3.01      5.58 o 
   3  10   0       22.17        5.08      6.93 o 
   4  10   0        1.70       -0.34      4.89 o 
   5  10   0       76.69       80.01      5.80 o 
   6  10   0        2.76        2.02      6.14 o 
   7  10   0       30.54       30.95      5.34 o 
   8  10   0       34.14       45.91      5.92 o 
  -3  11   0        0.07       -1.92      6.51 o 
  -2  11   0        9.57       13.23      6.03 o 
  -1  11   0       35.90       32.40      5.44 o 
   0  11   0       92.67      102.32      4.88 o 
   1  11   0       27.27       30.28      5.28 o 
   2  11   0       19.74       23.25      6.85 o 
   3  11   0        7.79        7.72      7.05 o 
   4  11   0        4.88        0.51      8.49 o 
   5  11   0        4.24        4.74      5.50 o 
   6  11   0       45.43       56.80      5.85 o 
   7  11   0        0.17       -0.69      7.64 o 
  -1  12   0        5.44        8.41     12.56 o 
   0  12   0       30.96       40.74      4.47 o 
   1  12   0       42.41       56.77      6.09 o 
   2  12   0        3.49        0.56      5.95 o 
   3  12   0       20.07       28.50      5.65 o 
   4  12   0        5.18       12.62      4.71 o 
   5  12   0        0.00        0.51      7.34 o 
  -5 -12   1        0.02        2.31      6.75 o 
  -4 -12   1       30.09       33.06      5.72 o 
  -3 -12   1       16.30        6.14      7.87 o 
  -2 -12   1       25.23       37.29      5.39 o 
  -1 -12   1       11.70       12.87      7.07 o 
   0 -12   1        0.11        1.80      4.04 o 
   1 -12   1        2.54        4.89      6.20 o 
  -7 -11   1       65.47       63.92     12.53 o 
  -6 -11   1        0.14       -5.78      5.78 o 
  -5 -11   1        0.03       -2.42      4.78 o 
  -4 -11   1        2.98        0.97      5.34 o 
  -3 -11   1       42.80       54.54      5.26 o 
  -2 -11   1       37.50       42.87      7.10 o 
  -1 -11   1       52.49       68.06      5.67 o 
   0 -11   1       27.59       28.24      3.94 o 
   1 -11   1        0.99       -0.81      5.59 o 
   2 -11   1        8.92       -0.21     15.97 o 
   3 -11   1        1.13       -2.33      6.67 o 
  -8 -10   1       23.87       33.59      5.75 o 
  -7 -10   1        7.09        2.59      9.19 o 
  -6 -10   1       27.30       31.79      5.16 o 
  -5 -10   1       57.91       62.39     13.26 o 
  -4 -10   1       15.27       18.71      6.63 o 
  -3 -10   1        3.02        2.07      4.55 o 
  -2 -10   1       11.55       11.89      4.29 o 
  -1 -10   1        6.96        6.28      4.54 o 
   0 -10   1       91.18       87.79      4.15 o 
   1 -10   1       15.60       27.43      4.32 o 
   2 -10   1        0.04        2.35      4.11 o 
   3 -10   1        0.44       -4.69      4.69 o 
   4 -10   1        2.21       -6.24      6.57 o 
   5 -10   1       20.52       24.77      5.39 o 
  -9  -9   1       22.38       24.77      5.85 o 
  -8  -9   1        0.26       -7.24      7.24 o 
  -7  -9   1       79.08       82.84      5.89 o 
  -6  -9   1        2.87       -3.39      6.02 o 
  -5  -9   1      191.12      179.55      7.31 o 
  -4  -9   1       10.15       12.99      3.79 o 
  -3  -9   1       19.77       28.46      4.11 o 
  -2  -9   1       51.01       42.40      3.73 o 
  -1  -9   1      109.57      104.75      5.59 o 
   0  -9   1       50.74       42.74      5.83 o 
   1  -9   1       69.25       75.76      7.36 o 
   2  -9   1       10.45       10.51      5.30 o 
   3  -9   1        6.72        3.62      4.75 o 
   4  -9   1        9.16        7.62      4.49 o 
   5  -9   1        0.23        3.13      5.20 o 
   6  -9   1        7.92        5.62      7.39 o 
 -10  -8   1       72.75       68.14      7.00 o 
  -9  -8   1        4.77        9.96      5.64 o 
  -8  -8   1       20.97       22.25      4.86 o 
  -7  -8   1       11.54       14.35      4.42 o 
  -6  -8   1       23.15       25.23      4.63 o 
  -5  -8   1       68.24       62.54      7.03 o 
  -4  -8   1      120.48      116.57      6.92 o 
  -3  -8   1      114.60       97.23      4.53 o 
  -2  -8   1      165.33      169.21      5.16 o 
  -1  -8   1       75.93       74.06      4.05 o 
   0  -8   1       30.82       23.71      2.68 o 
   1  -8   1      118.02      116.93      4.76 o 
   2  -8   1      100.05      101.41      5.85 o 
   3  -8   1       74.07       64.14      4.73 o 
   4  -8   1       16.18       22.33      3.89 o 
   5  -8   1        3.26        3.73      4.40 o 
   6  -8   1        0.45       -4.10      4.63 o 
   7  -8   1        2.31       -3.02      6.96 o 
 -10  -7   1       14.55       23.20      6.98 o 
  -9  -7   1      154.18      154.88      7.71 o 
  -8  -7   1       16.13       15.29      4.59 o 
  -7  -7   1       97.16       88.92      5.99 o 
  -6  -7   1       77.01       80.13      4.45 o 
  -5  -7   1       26.40       23.38      3.64 o 
  -4  -7   1      464.79      447.53      9.57 o 
  -3  -7   1       77.23       85.31      4.41 o 
  -2  -7   1      277.58      262.92      7.36 o 
  -1  -7   1      167.86      169.37      4.59 o 
   0  -7   1        2.88        2.15      1.93 o 
   1  -7   1        0.88       -2.62      4.00 o 
   2  -7   1       15.00       18.72      3.17 o 
   3  -7   1       25.24       31.66      3.41 o 
   4  -7   1       95.96       93.33      4.95 o 
   5  -7   1       10.37        8.92     11.10 o 
   6  -7   1       31.42       35.50      4.91 o 
   7  -7   1        0.56       -0.37      6.05 o 
   8  -7   1        2.28       -0.33      5.16 o 
 -11  -6   1       31.72       27.90     13.98 o 
 -10  -6   1        6.20       16.49      4.86 o 
  -9  -6   1        4.75        3.58      6.35 o 
  -8  -6   1       47.93       46.08      6.26 o 
  -7  -6   1      140.35      125.95      5.23 o 
  -6  -6   1      113.47      108.18      4.65 o 
  -5  -6   1      704.11      702.62     13.84 o 
  -4  -6   1      149.01      144.59      4.52 o 
  -3  -6   1       89.31       79.78      3.69 o 
  -2  -6   1       55.29       60.67      3.25 o 
  -1  -6   1      151.25      152.70      4.12 o 
   0  -6   1      311.64      298.17     23.14 o 
   1  -6   1      769.97      823.93     21.65 o 
   2  -6   1       51.89       74.52      3.58 o 
   3  -6   1       59.67       69.55      3.49 o 
   4  -6   1        0.21       -3.02      3.02 o 
   5  -6   1       46.05       40.26      3.83 o 
   6  -6   1       19.03       17.77      3.91 o 
   7  -6   1      108.40      114.14     12.30 o 
   8  -6   1        9.20       -4.63      7.45 o 
   9  -6   1       59.77       61.07      9.89 o 
 -11  -5   1       68.49       70.18      6.80 o 
 -10  -5   1       30.04       31.11      7.97 o 
  -9  -5   1       68.04       76.05      5.90 o 
  -8  -5   1      310.75      307.66      8.34 o 
  -7  -5   1       28.90       31.14      8.47 o 
  -6  -5   1      354.74      332.98      7.74 o 
  -5  -5   1       21.45       19.34      3.14 o 
  -4  -5   1      957.94      910.70     13.56 o 
  -3  -5   1      792.80      767.47     11.79 o 
  -2  -5   1     1102.66     1149.00     13.83 o 
  -1  -5   1      497.71      522.60      9.41 o 
   0  -5   1      284.41      322.90      4.45 o 
   1  -5   1      206.51      208.15      4.21 o 
   2  -5   1     1831.28     1812.14     18.49 o 
   3  -5   1       53.86       46.61      3.16 o 
   4  -5   1      492.11      502.98     10.50 o 
   5  -5   1       62.15       64.50      3.76 o 
   6  -5   1        3.44        3.11      3.51 o 
   7  -5   1        9.92       10.97      9.52 o 
   8  -5   1      123.10      120.16      6.79 o 
   9  -5   1        0.83        1.67      6.31 o 
 -11  -4   1       15.85       17.07      5.45 o 
 -10  -4   1       29.55       27.56      5.30 o 
  -9  -4   1      221.85      218.55     15.26 o 
  -8  -4   1      212.84      234.87      6.54 o 
  -7  -4   1      365.60      379.09      9.87 o 
  -6  -4   1      201.25      196.52      5.12 o 
  -5  -4   1        5.54        5.33      4.94 o 
  -4  -4   1        0.56       -5.17      5.17 o 
  -3  -4   1      318.66      282.45      8.32 o 
  -2  -4   1      788.53      758.08     13.44 o 
  -1  -4   1      507.50      543.74      8.52 o 
   0  -4   1      153.99      169.52      2.67 o 
   1  -4   1      238.84      262.26      7.90 o 
   2  -4   1      646.15      721.91     10.67 o 
   3  -4   1      867.61      909.23     14.58 o 
   4  -4   1      193.08      201.72      4.54 o 
   5  -4   1      293.69      295.49      7.48 o 
   6  -4   1        1.60       -1.32      3.38 o 
   7  -4   1       12.45        0.78      5.29 o 
   8  -4   1       20.37       21.20      4.24 o 
   9  -4   1       78.13       74.55      6.17 o 
  10  -4   1        0.02        0.11      6.26 o 
 -11  -3   1        0.00       -3.96      7.40 o 
 -10  -3   1        0.24       -3.92      5.24 o 
  -9  -3   1       63.75       79.88     10.16 o 
  -8  -3   1      116.94      123.41     10.65 o 
  -7  -3   1       46.24       54.62      3.91 o 
  -6  -3   1      214.04      249.33      5.73 o 
  -5  -3   1       28.01       20.97      2.71 o 
  -4  -3   1      174.38      182.87      8.24 o 
  -3  -3   1      180.74      190.57      4.00 o 
  -2  -3   1        2.33        6.11      1.87 o 
  -1  -3   1      653.90      617.81      7.93 o 
   0  -3   1     3608.16     3381.15     15.83 o 
   1  -3   1      311.56      312.82      6.25 o 
   2  -3   1      377.29      451.07     11.35 o 
   3  -3   1        9.53        6.28      2.02 o 
   4  -3   1     2322.59     2494.30     35.57 o 
   5  -3   1       27.80       25.61      3.43 o 
   6  -3   1       21.39       19.03      3.09 o 
   7  -3   1       48.19       54.57      3.66 o 
   8  -3   1       16.31        9.40      3.94 o 
   9  -3   1        0.38       -4.47      4.47 o 
  10  -3   1       42.00       41.17      5.56 o 
 -11  -2   1       15.05       14.35      5.33 o 
 -10  -2   1        0.33       -0.16      4.83 o 
  -9  -2   1        0.27       -4.54      4.54 o 
  -8  -2   1       63.66       77.69     12.11 o 
  -7  -2   1      440.04      500.86      9.68 o 
  -6  -2   1      230.60      253.13     14.07 o 
  -5  -2   1       43.96       49.37      2.82 o 
  -4  -2   1       10.28       10.72      2.24 o 
  -3  -2   1     3168.50     3556.83     74.13 o 
  -2  -2   1      207.13      192.79      5.32 o 
  -1  -2   1     1109.77     1098.90     23.87 o 
   0  -2   1      282.71      275.33      5.20 o 
   1  -2   1     8056.45     7909.03     61.49 o 
   2  -2   1       18.26       19.31      1.90 o 
   3  -2   1      694.58      901.21     10.62 o 
   4  -2   1       54.59       62.07      2.75 o 
   5  -2   1      177.09      221.88      4.87 o 
   6  -2   1       79.32       85.03      3.99 o 
   7  -2   1        6.55       11.23      3.36 o 
   8  -2   1       43.51       52.23      4.47 o 
   9  -2   1        9.26        3.17      4.94 o 
  10  -2   1        5.97       11.57      6.83 o 
  11  -2   1       12.17       13.44     10.01 o 
 -11  -1   1       51.39       44.66      6.00 o 
 -10  -1   1       16.94       19.77      5.24 o 
  -9  -1   1        0.19      -10.71     11.85 o 
  -8  -1   1       18.15       22.23      4.31 o 
  -7  -1   1       40.80       44.42      3.61 o 
  -6  -1   1      320.25      349.02      7.53 o 
  -5  -1   1        5.16        4.80      6.25 o 
  -4  -1   1       86.02       82.44      2.78 o 
  -3  -1   1       56.27       76.99      2.53 o 
  -2  -1   1    14911.94    15386.21    308.79 o 
  -1  -1   1       43.15       41.22      1.69 o 
   0  -1   1      474.44      477.44      3.25 o 
   1  -1   1      891.00      897.37      6.92 o 
   2  -1   1     4773.82     4754.47     68.77 o 
   3  -1   1      332.24      383.62      6.78 o 
   4  -1   1      120.82      160.48      3.39 o 
   5  -1   1       35.65       40.10      3.03 o 
   6  -1   1       42.07       57.93      4.67 o 
   7  -1   1        0.07        1.63      4.43 o 
   8  -1   1      235.46      245.78      9.65 o 
   9  -1   1       15.08       17.99      3.98 o 
  10  -1   1       57.67       52.99      5.66 o 
  11  -1   1       35.30       34.64      5.99 o 
 -11   0   1        0.00       -2.57      7.26 o 
 -10   0   1        6.20       -2.65      5.46 o 
  -9   0   1      212.07      219.18      7.70 o 
  -8   0   1       86.68       82.49      4.44 o 
  -7   0   1      366.77      396.37      8.43 o 
  -6   0   1        7.14       11.76      4.63 o 
  -5   0   1       27.36       28.57      5.71 o 
  -4   0   1        3.05        5.33      1.92 o 
  -3   0   1        2.66       -1.30      2.95 o 
  -2   0   1      111.83      117.25      2.53 o 
  -1   0   1     2507.78     2870.36     23.39 o 
   1   0   1     1157.84     1221.19     11.19 o 
   2   0   1      789.56      818.41      7.49 o 
   3   0   1      882.35      955.85      9.71 o 
   4   0   1      638.20      724.50     22.78 o 
   5   0   1      841.03      836.09     16.46 o 
   6   0   1        0.48        3.00      4.07 o 
   7   0   1      521.44      500.75     16.89 o 
   8   0   1        0.36        2.09      6.62 o 
   9   0   1       36.02       34.66      4.53 o 
  10   0   1       26.02       30.77      4.96 o 
  11   0   1      202.57      194.21     10.54 o 
 -11   1   1        0.22       -4.47      7.01 o 
 -10   1   1       37.75       43.43      5.16 o 
  -9   1   1        0.96       -5.01      5.01 o 
  -8   1   1       44.75       43.04      6.59 o 
  -7   1   1        9.73        6.61      8.55 o 
  -6   1   1      866.38      891.99     14.40 o 
  -5   1   1        0.64       -3.08      3.44 o 
  -4   1   1     2165.12     2435.95     18.45 o 
  -3   1   1        9.44        9.89      1.87 o 
  -2   1   1       83.37       97.35      2.44 o 
  -1   1   1     1212.64     1209.78     12.35 o 
   0   1   1    10959.27    10532.51     87.76 o 
   1   1   1      175.97      143.41      3.83 o 
   2   1   1     1875.92     2081.51     11.73 o 
   3   1   1     2406.57     2484.87     23.61 o 
   4   1   1      155.63      141.68      3.29 o 
   5   1   1      174.09      193.33      4.20 o 
   6   1   1     1762.27     1923.39     19.51 o 
   7   1   1        4.43        3.26      4.21 o 
   8   1   1      885.22      875.76     16.73 o 
   9   1   1       67.17       63.83      5.86 o 
  10   1   1       26.98       26.43      4.86 o 
  11   1   1        2.47        5.00      6.67 o 
 -11   2   1       69.57       78.95      7.40 o 
 -10   2   1       18.93       20.20      5.02 o 
  -9   2   1      114.81      107.24      6.18 o 
  -8   2   1        6.12        0.64      5.40 o 
  -7   2   1      169.44      163.45      6.85 o 
  -6   2   1      113.70      106.02      4.05 o 
  -5   2   1      531.68      532.06     10.43 o 
  -4   2   1        3.81        6.56      2.11 o 
  -3   2   1      867.34      950.65     11.04 o 
  -2   2   1       46.39       47.51      2.21 o 
  -1   2   1       81.15       81.60      2.26 o 
   0   2   1        0.48        0.95      1.41 o 
   1   2   1    10972.65    10357.47     84.23 o 
   2   2   1     2518.60     2462.80     42.82 o 
   3   2   1     1158.25     1150.95     18.81 o 
   4   2   1      123.90      121.94      4.07 o 
   5   2   1     1055.46     1134.59     13.67 o 
   6   2   1       90.53       90.73      3.84 o 
   7   2   1      307.46      310.82      6.47 o 
   8   2   1       42.84       46.48      7.63 o 
   9   2   1      258.73      266.37     11.74 o 
  10   2   1       66.04       68.40     12.37 o 
  11   2   1        2.46       -6.81      6.81 o 
 -10   3   1       63.38       84.99      6.12 o 
  -9   3   1       46.83       49.02      5.31 o 
  -8   3   1      134.12      143.34      6.27 o 
  -7   3   1        3.99       -1.49      4.87 o 
  -6   3   1       29.33       18.07      4.14 o 
  -5   3   1        7.74        8.23      4.04 o 
  -4   3   1      366.73      332.78     13.39 o 
  -3   3   1      472.54      476.56      8.79 o 
  -2   3   1     1726.43     1816.98     14.91 o 
  -1   3   1      339.94      300.81      6.14 o 
   0   3   1      440.24      485.23      5.05 o 
   1   3   1       45.15       51.02      2.39 o 
   2   3   1       15.53       28.79      2.12 o 
   3   3   1      101.04       99.84      2.79 o 
   4   3   1      967.40      903.53     17.69 o 
   5   3   1       26.89       25.01      2.63 o 
   6   3   1        4.91        3.87      4.80 o 
   7   3   1        0.55       -3.27      8.17 o 
   8   3   1      377.18      360.91      7.72 o 
   9   3   1       11.68        2.02      5.00 o 
  10   3   1       14.12       14.58      4.75 o 
  11   3   1       44.84       53.42      5.71 o 
 -10   4   1        2.90        0.90      7.03 o 
  -9   4   1       40.67       49.34      5.53 o 
  -8   4   1        2.23       -0.20      4.52 o 
  -7   4   1       14.80       24.79      3.84 o 
  -6   4   1       84.80       72.71      4.05 o 
  -5   4   1       49.52       38.89      3.63 o 
  -4   4   1        0.49        1.74      3.82 o 
  -3   4   1       92.26       79.17      3.11 o 
  -2   4   1       21.21       20.77      2.27 o 
  -1   4   1        1.10       -2.49      2.89 o 
   0   4   1      503.42      471.19      5.68 o 
   1   4   1       74.52       93.17      4.78 o 
   2   4   1      106.08       94.63      2.87 o 
   3   4   1       67.37       82.88      2.80 o 
   4   4   1      509.44      496.97      9.36 o 
   5   4   1       34.95       41.04      2.97 o 
   6   4   1        0.02        7.06      5.71 o 
   7   4   1       20.77       22.27      4.04 o 
   8   4   1       44.18       43.41      6.08 o 
   9   4   1       25.96       26.01      4.29 o 
  10   4   1       40.01       40.01      5.50 o 
  11   4   1       19.39       11.97      5.51 o 
  -9   5   1        8.70        8.44      5.58 o 
  -8   5   1       49.49       41.67      5.34 o 
  -7   5   1        0.06       -5.24      5.39 o 
  -6   5   1      210.60      213.49      5.98 o 
  -5   5   1      101.23      100.55      4.49 o 
  -4   5   1       29.46       31.27      3.05 o 
  -3   5   1        1.36       -2.59      4.64 o 
  -2   5   1      103.56      100.12      3.46 o 
  -1   5   1       15.35       20.83      2.34 o 
   0   5   1      110.79      114.10      2.34 o 
   1   5   1       69.45       78.25      5.76 o 
   2   5   1       18.31       16.86      4.21 o 
   3   5   1       89.90       96.09      3.35 o 
   4   5   1       16.53       11.41      3.94 o 
   5   5   1      245.85      240.21      5.27 o 
   6   5   1       85.89       85.09      4.03 o 
   7   5   1      187.28      186.20      5.46 o 
   8   5   1       19.80       15.87      4.44 o 
   9   5   1       47.94       56.08      9.40 o 
  10   5   1        0.15        3.15      5.42 o 
  11   5   1        9.51        8.89     11.20 o 
  -9   6   1       49.48       41.93      7.76 o 
  -8   6   1       28.23       29.83      5.40 o 
  -7   6   1        6.02        6.33      5.21 o 
  -6   6   1        0.96       -1.76      4.22 o 
  -5   6   1      164.27      167.30      5.49 o 
  -4   6   1      109.86      101.76      4.49 o 
  -3   6   1      219.49      196.85      9.15 o 
  -2   6   1       18.24       20.61      3.18 o 
  -1   6   1       19.50       20.66      2.64 o 
   0   6   1        0.24        1.79      1.98 o 
   1   6   1      188.05      178.11      6.60 o 
   2   6   1      813.36      808.05     12.78 o 
   3   6   1      344.53      358.46     11.35 o 
   4   6   1      104.29      102.56      4.10 o 
   5   6   1      108.94      112.91      4.90 o 
   6   6   1        3.71        0.08      3.11 o 
   7   6   1      240.34      210.72      9.65 o 
   8   6   1      150.33      153.69     13.01 o 
   9   6   1       74.42       70.82      6.06 o 
  10   6   1       79.05       73.70      6.43 o 
  11   6   1        5.04        4.47      8.15 o 
  -8   7   1      150.87      131.52      8.21 o 
  -7   7   1       33.03       34.75      5.08 o 
  -6   7   1        6.64        6.64      4.77 o 
  -5   7   1       15.06        9.88      6.34 o 
  -4   7   1       90.67       91.94      5.95 o 
  -3   7   1        0.92       -4.98      4.98 o 
  -2   7   1      272.80      288.45      6.30 o 
  -1   7   1        5.40       11.31      2.77 o 
   0   7   1       83.63       76.55      6.89 o 
   1   7   1      281.24      281.60      6.11 o 
   2   7   1      128.84      115.11      4.20 o 
   3   7   1      239.19      229.21      5.38 o 
   4   7   1      873.32      846.32     19.22 o 
   5   7   1      323.23      311.45      6.71 o 
   6   7   1       94.76       82.53      8.64 o 
   7   7   1       22.97       33.90      7.90 o 
   8   7   1       10.15       16.47      4.60 o 
   9   7   1       98.24       97.54     11.93 o 
  10   7   1       48.81       55.84      6.35 o 
  -7   8   1       48.98       53.06      6.45 o 
  -6   8   1       12.32        4.77      4.92 o 
  -5   8   1       25.57       21.75      5.03 o 
  -4   8   1       18.86       14.73      3.94 o 
  -3   8   1       26.75       24.85      3.84 o 
  -2   8   1        5.16        5.17      7.31 o 
  -1   8   1      270.98      254.58      6.39 o 
   0   8   1      130.38      119.49     10.78 o 
   1   8   1      529.29      532.98     10.56 o 
   2   8   1       18.14       25.57      6.97 o 
   3   8   1        6.89        7.28      3.24 o 
   4   8   1       29.32       29.97      3.53 o 
   5   8   1      159.24      149.12      5.41 o 
   6   8   1      116.22      110.58      5.89 o 
   7   8   1       38.64       42.58      4.79 o 
   8   8   1       83.47       87.61      6.11 o 
   9   8   1        1.94        2.97      5.81 o 
  10   8   1       11.66        3.22      7.13 o 
  -6   9   1       32.32       36.14      5.74 o 
  -5   9   1        4.70       -3.92      5.45 o 
  -4   9   1       11.08        8.02      6.59 o 
  -3   9   1        3.33       -1.57      6.68 o 
  -2   9   1        1.31        6.29      3.45 o 
  -1   9   1        2.35       -1.26      4.04 o 
   0   9   1       41.33       40.00      3.07 o 
   1   9   1      105.53      105.06      5.02 o 
   2   9   1       10.96        7.76      4.05 o 
   3   9   1       77.79       88.66      5.17 o 
   4   9   1        9.69       15.11      3.89 o 
   5   9   1        0.23        1.82      6.24 o 
   6   9   1       58.73       52.61      5.22 o 
   7   9   1       32.71       27.57      5.11 o 
   8   9   1        0.95       -8.13      8.13 o 
   9   9   1       57.53       59.57     10.58 o 
  -5  10   1        2.94        0.03      7.05 o 
  -4  10   1       32.15       40.91      8.91 o 
  -3  10   1        9.74       10.59      5.95 o 
  -2  10   1       33.32       35.18      5.32 o 
  -1  10   1        5.95        9.21      7.84 o 
   0  10   1        2.29        1.17      3.13 o 
   1  10   1       10.01       12.49      4.16 o 
   2  10   1       57.63       63.37      7.43 o 
   3  10   1        1.21       -3.56      5.57 o 
   4  10   1       16.57       11.29      4.45 o 
   5  10   1       29.71       31.99     19.25 o 
   6  10   1        0.24       -2.96      5.24 o 
   7  10   1        3.63        6.50      4.67 o 
   8  10   1       22.57       26.94      5.85 o 
  -3  11   1        0.02       -4.37      8.84 o 
  -2  11   1        9.24       15.74     15.13 o 
  -1  11   1       39.81       50.06      5.53 o 
   0  11   1        1.67        0.11      3.94 o 
   1  11   1        1.78        1.15      6.77 o 
   2  11   1       25.66       12.04      8.02 o 
   3  11   1       36.88       38.90      5.79 o 
   4  11   1        0.09       -0.06      6.02 o 
   5  11   1       32.53       42.50      5.09 o 
   6  11   1        0.04       -1.62      6.65 o 
   7  11   1       29.66       34.54      5.64 o 
  -1  12   1       16.28       17.15      6.05 o 
   0  12   1       47.24       47.19      5.05 o 
   1  12   1       17.73       27.18      5.23 o 
   2  12   1        5.26        1.20      6.03 o 
   3  12   1        5.25       10.38      5.73 o 
   4  12   1        2.76       -5.55      5.55 o 
   5  12   1        0.87       -2.65      5.64 o 
  -4 -12   2        8.93       12.90      5.09 o 
  -3 -12   2        0.19        1.55      6.54 o 
  -2 -12   2        0.42       -5.98      7.79 o 
  -1 -12   2       31.72       41.31      6.13 o 
   0 -12   2        3.45       -1.82      4.63 o 
   1 -12   2       17.87       15.37      5.55 o 
  -7 -11   2        6.34        1.01      7.83 o 
  -6 -11   2       13.86       11.81     11.00 o 
  -5 -11   2        0.22        2.21      5.70 o 
  -4 -11   2       40.44       50.16      9.53 o 
  -3 -11   2       16.31       25.86     14.39 o 
  -2 -11   2       39.93       40.86      5.68 o 
  -1 -11   2        1.97        0.02     10.28 o 
   0 -11   2       16.31       13.06      4.27 o 
   1 -11   2        7.87        6.56      4.98 o 
   2 -11   2       29.78       24.89     16.03 o 
   3 -11   2       17.42       18.53      5.30 o 
  -8 -10   2        0.08       -6.07     11.49 o 
  -7 -10   2       86.79       91.74      6.75 o 
  -6 -10   2       14.95       10.46      5.22 o 
  -5 -10   2        2.00       -6.30      6.30 o 
  -4 -10   2        0.09        3.89      5.16 o 
  -3 -10   2       68.48       73.66      5.62 o 
  -2 -10   2       40.03       41.68      9.85 o 
  -1 -10   2       50.04       54.10      6.42 o 
   0 -10   2        1.43       -2.51      5.04 o 
   1 -10   2        0.05       -2.86      4.16 o 
   2 -10   2       25.68       28.70      4.56 o 
   3 -10   2       20.18       22.71      5.03 o 
   4 -10   2       10.19       18.86      4.47 o 
   5 -10   2        5.28        8.44      7.45 o 
  -9  -9   2        2.32       -0.83      6.42 o 
  -8  -9   2       13.70       17.89      4.77 o 
  -7  -9   2        0.73        2.28      5.01 o 
  -6  -9   2       42.69       44.85      4.85 o 
  -5  -9   2       73.44       78.28      8.70 o 
  -4  -9   2       25.82       18.06      4.17 o 
  -3  -9   2       16.00       16.29      3.88 o 
  -2  -9   2       18.02       19.76      3.74 o 
  -1  -9   2       86.06       90.45      6.72 o 
   0  -9   2      132.76      122.60     11.06 o 
   1  -9   2       20.03       20.95      4.03 o 
   2  -9   2        8.50        0.60      7.43 o 
   3  -9   2       11.87        8.90      3.97 o 
   4  -9   2        3.91        2.65      4.67 o 
   5  -9   2       14.91       13.90      4.97 o 
   6  -9   2       26.26       18.86     11.24 o 
 -10  -8   2        0.57      -15.91     15.91 o 
  -9  -8   2        6.70        8.92      7.38 o 
  -8  -8   2        0.01        0.35      4.97 o 
  -7  -8   2      102.01      113.02     10.86 o 
  -6  -8   2      137.26      109.26      6.37 o 
  -5  -8   2       45.42       46.14      4.66 o 
  -4  -8   2      130.76      128.66      5.09 o 
  -3  -8   2       19.81       19.69      3.25 o 
  -2  -8   2      283.59      272.66      6.33 o 
  -1  -8   2       26.62       32.13      6.94 o 
   0  -8   2       24.51       25.00      2.21 o 
   1  -8   2      167.90      170.03      5.42 o 
   2  -8   2       80.63       88.76      4.44 o 
   3  -8   2       21.67       26.64      4.90 o 
   4  -8   2        0.07       -2.10      5.31 o 
   5  -8   2        4.75       -0.72      5.96 o 
   6  -8   2       74.45       84.61      7.59 o 
   7  -8   2        3.98       -6.12      6.12 o 
 -10  -7   2       61.64       61.50      6.54 o 
  -9  -7   2       10.15        9.69      5.87 o 
  -8  -7   2       26.42       31.01      5.16 o 
  -7  -7   2        2.67        2.49      5.49 o 
  -6  -7   2       68.24       61.02      4.31 o 
  -5  -7   2      585.57      559.71     18.32 o 
  -4  -7   2      295.03      291.58      8.98 o 
  -3  -7   2      402.56      381.72     13.18 o 
  -2  -7   2      233.11      224.20      5.41 o 
  -1  -7   2       72.41       54.58      3.61 o 
   0  -7   2        0.17       -2.10      2.10 o 
   1  -7   2      302.77      281.59      6.05 o 
   2  -7   2       96.71      100.43      4.54 o 
   3  -7   2      294.71      279.09      6.38 o 
   4  -7   2       38.98       38.32      5.60 o 
   5  -7   2        1.88        0.28      3.66 o 
   6  -7   2       32.11       39.58      6.01 o 
   7  -7   2       45.53       50.85      5.37 o 
   8  -7   2       10.96        8.67      4.90 o 
 -10  -6   2        3.67        4.38      9.55 o 
  -9  -6   2      231.34      239.15      8.52 o 
  -8  -6   2      143.42      128.43      6.54 o 
  -7  -6   2       81.92       84.11      4.72 o 
  -6  -6   2      112.79      110.57      4.90 o 
  -5  -6   2        7.75       -1.04      3.97 o 
  -4  -6   2      187.60      171.71      8.76 o 
  -3  -6   2       32.07       27.55      3.20 o 
  -2  -6   2      216.04      187.42      4.57 o 
  -1  -6   2      376.91      369.57      7.51 o 
   0  -6   2      258.04      248.46     18.52 o 
   1  -6   2       10.70       12.92      2.65 o 
   2  -6   2        5.42        0.55      3.20 o 
   3  -6   2      299.10      312.59      6.59 o 
   4  -6   2      733.21      760.48     29.81 o 
   5  -6   2       17.19       19.12      6.14 o 
   6  -6   2       42.21       38.71      4.71 o 
   7  -6   2        0.29       -4.60      4.60 o 
   8  -6   2        0.03        4.24      5.20 o 
   9  -6   2        4.35        3.58      6.17 o 
 -11  -5   2       19.46       25.97      5.49 o 
 -10  -5   2       43.45       53.75      9.42 o 
  -9  -5   2        5.91        6.61      4.71 o 
  -8  -5   2       11.94       10.75      7.58 o 
  -7  -5   2       40.61       38.63      3.92 o 
  -6  -5   2      201.06      185.58      5.36 o 
  -5  -5   2      591.44      576.98     10.71 o 
  -4  -5   2      181.15      164.70      6.98 o 
  -3  -5   2       18.33        9.29      2.40 o 
  -2  -5   2        0.37        0.12      6.23 o 
  -1  -5   2        1.12        0.03      3.44 o 
   0  -5   2      698.79      706.09      7.79 o 
   1  -5   2      889.79      867.31     12.52 o 
   2  -5   2      225.85      243.56      5.08 o 
   3  -5   2      320.79      303.96      6.83 o 
   4  -5   2       90.67      107.16      7.53 o 
   5  -5   2      149.22      152.89      5.88 o 
   6  -5   2       17.68       14.79      3.43 o 
   7  -5   2       69.12       67.86      5.16 o 
   8  -5   2        1.79        1.23      5.79 o 
   9  -5   2       75.56       78.85      7.02 o 
 -11  -4   2       36.93       34.01      6.29 o 
 -10  -4   2       26.86       21.19      5.45 o 
  -9  -4   2        2.44        2.72      5.69 o 
  -8  -4   2      200.69      229.37      9.29 o 
  -7  -4   2        0.61        0.86      3.91 o 
  -6  -4   2        1.48       -1.84      4.71 o 
  -5  -4   2        2.45        1.77      3.44 o 
  -4  -4   2      359.36      316.74      6.65 o 
  -3  -4   2      217.10      209.71      4.22 o 
  -2  -4   2     1528.71     1608.15     45.19 o 
  -1  -4   2      390.92      397.91      7.58 o 
   0  -4   2      299.51      333.29      7.27 o 
   1  -4   2       18.23       20.96      2.05 o 
   2  -4   2     5279.89     5380.27     36.91 o 
   3  -4   2      100.38      105.15      3.45 o 
   4  -4   2      328.18      318.66      9.74 o 
   5  -4   2       55.24       52.34      3.43 o 
   6  -4   2       14.55       13.35      4.58 o 
   7  -4   2        4.78       -1.96      4.95 o 
   8  -4   2       44.58       52.03      6.82 o 
   9  -4   2        1.18        2.83      9.99 o 
  10  -4   2      104.89       83.11     11.04 o 
 -11  -3   2        2.36        1.80      5.66 o 
 -10  -3   2       15.81       23.68      4.81 o 
  -9  -3   2      146.68      163.33      9.03 o 
  -8  -3   2      177.61      207.31      6.65 o 
  -7  -3   2      349.64      398.42      7.93 o 
  -6  -3   2        3.91        3.57      5.16 o 
  -5  -3   2      672.92      738.64     27.85 o 
  -4  -3   2        0.01       -0.53      2.60 o 
  -3  -3   2      302.06      261.48      5.25 o 
  -2  -3   2        4.29        4.33      2.79 o 
  -1  -3   2     4910.88     4998.38     44.32 o 
   0  -3   2      145.85      159.83      2.45 o 
   1  -3   2      312.37      375.07      6.90 o 
   2  -3   2      116.85      128.60      3.11 o 
   3  -3   2      768.97      783.22     37.70 o 
   4  -3   2      120.63      125.71      3.71 o 
   5  -3   2       39.04       34.09      2.90 o 
   6  -3   2       54.67       52.84      3.68 o 
   7  -3   2        6.87       -4.24      4.88 o 
   8  -3   2        3.42        2.16      4.23 o 
   9  -3   2       57.05       60.32      5.10 o 
  10  -3   2        4.66       -3.97      7.06 o 
 -11  -2   2        2.23       -0.62      6.82 o 
 -10  -2   2       14.79       21.10      4.82 o 
  -9  -2   2       12.14       11.52      4.13 o 
  -8  -2   2      247.58      277.56     11.71 o 
  -7  -2   2        6.74        8.51      2.94 o 
  -6  -2   2      289.18      338.50      7.64 o 
  -5  -2   2       39.47       42.89      3.75 o 
  -4  -2   2      254.68      292.83      5.98 o 
  -3  -2   2        5.07        7.90      1.98 o 
  -2  -2   2      357.14      349.49      6.36 o 
  -1  -2   2      740.24      773.01     13.12 o 
   0  -2   2     3469.93     3219.10     24.93 o 
   1  -2   2       15.06       14.95      4.15 o 
   2  -2   2      851.46     1020.79     10.34 o 
   3  -2   2       51.76       49.98      2.34 o 
   4  -2   2     2542.74     2695.59     20.37 o 
   5  -2   2        3.02        1.09      3.59 o 
   6  -2   2      315.63      308.42      6.65 o 
   7  -2   2      165.01      159.23      5.29 o 
   8  -2   2        1.75       -4.39      4.39 o 
   9  -2   2        2.30        0.17      5.21 o 
  10  -2   2      169.61      153.06     10.33 o 
  11  -2   2        0.21        1.33      6.80 o 
 -11  -1   2       46.05       55.64      6.16 o 
 -10  -1   2       11.61        7.98      5.77 o 
  -9  -1   2        6.79        9.87      7.71 o 
  -8  -1   2       34.90       46.07      3.85 o 
  -7  -1   2      477.51      519.98     10.19 o 
  -6  -1   2      136.00      151.77      7.92 o 
  -5  -1   2      116.52      115.38      3.54 o 
  -4  -1   2        3.85        4.20      5.13 o 
  -3  -1   2     1190.11     1293.51     11.92 o 
  -2  -1   2      118.11      121.36      2.87 o 
  -1  -1   2      189.55      268.21      8.45 o 
   0  -1   2     2255.14     2147.68     11.00 o 
   1  -1   2     1770.73     1729.46     15.93 o 
   2  -1   2        2.18       -2.22      3.62 o 
   3  -1   2      467.62      624.63     22.93 o 
   4  -1   2        0.08        0.38      2.94 o 
   5  -1   2      777.07      830.27     12.32 o 
   6  -1   2      143.08      142.03      6.07 o 
   7  -1   2      209.93      218.56      5.48 o 
   8  -1   2        0.08       -4.94      4.94 o 
   9  -1   2      170.00      152.54      6.75 o 
  10  -1   2       16.08        4.59     13.26 o 
  11  -1   2       23.09       12.53      9.81 o 
 -11   0   2        7.06        7.01      5.89 o 
 -10   0   2        9.55       16.09      9.47 o 
  -9   0   2        2.39        4.08      4.60 o 
  -8   0   2       14.67       17.16      3.88 o 
  -7   0   2       48.02       55.21      3.85 o 
  -6   0   2      168.58      175.50      9.33 o 
  -5   0   2      444.44      464.76     10.80 o 
  -4   0   2      295.83      297.55      6.97 o 
  -3   0   2      307.82      389.99      9.72 o 
  -2   0   2       71.05       51.11      2.14 o 
  -1   0   2      613.26      621.61      6.25 o 
   0   0   2     1005.06     1003.24      8.70 o 
   1   0   2     2212.74     2033.23     18.21 o 
   2   0   2     7853.00     7818.17     25.86 o 
   3   0   2       49.42       46.29      2.23 o 
   4   0   2      649.57      638.75      9.26 o 
   5   0   2       73.16       81.04      4.39 o 
   6   0   2       46.27       37.16      4.09 o 
   7   0   2       18.23       17.18      3.45 o 
   8   0   2      330.84      331.49      7.43 o 
   9   0   2        0.65        1.57      5.52 o 
  10   0   2       25.21       14.45     12.77 o 
  11   0   2       36.61       35.85      5.66 o 
 -11   1   2        0.15       -3.43      7.06 o 
 -10   1   2       11.49        3.24     16.06 o 
  -9   1   2      113.43      121.68      6.22 o 
  -8   1   2      163.74      153.43      6.09 o 
  -7   1   2      244.40      246.91      5.96 o 
  -6   1   2       10.73        7.32      4.50 o 
  -5   1   2        4.33       -0.22      3.05 o 
  -4   1   2       76.02       76.82      2.94 o 
  -3   1   2      102.46       79.00      2.59 o 
  -2   1   2       53.80       71.39      2.29 o 
  -1   1   2    11169.99    10422.16     34.99 o 
   0   1   2     1945.91     1782.01     24.61 o 
   1   1   2      128.40      135.82      3.00 o 
   2   1   2     1044.10     1042.61      9.00 o 
   3   1   2      148.53      183.57      4.10 o 
   4   1   2     1056.87     1077.20     11.93 o 
   5   1   2      724.19      745.14     11.11 o 
   6   1   2      133.35      148.80      4.22 o 
   7   1   2      489.35      472.98      9.47 o 
   8   1   2        1.38       -4.11      4.11 o 
   9   1   2       68.88       65.95      5.19 o 
  10   1   2       33.22       27.60     13.64 o 
  11   1   2      130.28      126.68      7.45 o 
 -10   2   2       63.25       58.19      6.28 o 
  -9   2   2        0.67        0.45      6.19 o 
  -8   2   2       20.09       16.61      4.04 o 
  -7   2   2       82.54       73.84      7.38 o 
  -6   2   2      790.11      818.24     14.70 o 
  -5   2   2      145.41      128.58      4.01 o 
  -4   2   2      866.36      967.42     28.42 o 
  -3   2   2        0.01       -1.23      3.01 o 
  -2   2   2      113.54       99.40      2.68 o 
  -1   2   2       99.94       90.98      3.46 o 
   0   2   2     1871.12     1859.05     10.09 o 
   1   2   2       85.81       97.08      3.77 o 
   2   2   2     7534.61     7664.68     99.45 o 
   3   2   2      531.83      552.52      8.07 o 
   4   2   2      107.86      122.80      3.29 o 
   5   2   2      542.77      550.40      9.97 o 
   6   2   2     1400.50     1430.77     17.14 o 
   7   2   2       46.18       44.14      3.62 o 
   8   2   2      327.79      337.43      6.85 o 
   9   2   2       59.65       55.24      5.29 o 
  10   2   2        0.28       -1.24      5.57 o 
  11   2   2       13.53       10.78      5.38 o 
 -10   3   2        6.85        0.00      7.13 o 
  -9   3   2       58.41       68.44      5.35 o 
  -8   3   2        1.59       -2.16      5.88 o 
  -7   3   2       24.12       22.45      3.35 o 
  -6   3   2        0.72       -4.63      4.63 o 
  -5   3   2      612.80      631.68     12.23 o 
  -4   3   2       40.67       42.52      2.79 o 
  -3   3   2      532.87      542.63      9.53 o 
  -2   3   2        0.05       -0.34      4.96 o 
  -1   3   2      270.45      308.90      9.55 o 
   0   3   2        7.99        2.68      1.70 o 
   1   3   2       20.04        2.02      2.90 o 
   2   3   2      930.07      936.15     10.13 o 
   3   3   2      938.71      952.81     17.40 o 
   4   3   2        0.03       -1.71      2.43 o 
   5   3   2      318.90      334.63      6.83 o 
   6   3   2       76.74       84.65      3.76 o 
   7   3   2      215.66      206.73      5.38 o 
   8   3   2      101.58      118.69      8.71 o 
   9   3   2      279.32      261.27      9.85 o 
  10   3   2       94.97       79.56      6.06 o 
  11   3   2        0.37        0.43      5.20 o 
 -10   4   2       63.78       72.92      6.63 o 
  -9   4   2        2.01        3.38      5.52 o 
  -8   4   2      162.46      152.65      6.89 o 
  -7   4   2       15.67       14.67      3.88 o 
  -6   4   2      195.64      183.29      5.49 o 
  -5   4   2       42.38       41.80      3.33 o 
  -4   4   2      525.92      511.55      9.92 o 
  -3   4   2      155.25      169.99      4.07 o 
  -2   4   2       77.20       75.74      2.91 o 
  -1   4   2      445.46      444.57      8.36 o 
   0   4   2       14.82       20.22      1.48 o 
   1   4   2      144.44      151.26      4.35 o 
   2   4   2      110.44       89.52      5.08 o 
   3   4   2      668.92      650.96     10.11 o 
   4   4   2       44.68       41.85      2.77 o 
   5   4   2       99.98      112.36      5.98 o 
   6   4   2        3.14       -3.53      4.57 o 
   7   4   2       18.40       18.59      3.79 o 
   8   4   2       68.92       62.79      4.34 o 
   9   4   2       19.36       25.83     12.66 o 
  10   4   2       13.82       14.36      4.64 o 
  11   4   2       15.00        2.88      6.09 o 
  -9   5   2       61.61       49.91      6.49 o 
  -8   5   2        0.01       -1.52      6.16 o 
  -7   5   2      103.77      105.29      8.14 o 
  -6   5   2      135.26      129.76      5.60 o 
  -5   5   2       41.63       42.58      3.54 o 
  -4   5   2       11.78       18.45      3.57 o 
  -3   5   2      290.46      277.70      6.02 o 
  -2   5   2       63.56       66.93      3.18 o 
  -1   5   2       19.01       16.05      2.40 o 
   0   5   2      104.51       99.62      2.46 o 
   1   5   2      398.90      417.29      7.05 o 
   2   5   2       57.89       60.38      2.81 o 
   3   5   2      172.51      159.71      3.96 o 
   4   5   2      209.67      212.37      4.52 o 
   5   5   2      599.96      564.36     10.43 o 
   6   5   2       71.24       82.46      4.04 o 
   7   5   2       19.37       17.03      3.25 o 
   8   5   2        0.04        1.39      8.44 o 
   9   5   2       58.31       46.81      5.37 o 
  10   5   2       79.50       79.07      6.62 o 
  11   5   2        9.51       15.29      5.34 o 
  -9   6   2       12.23       12.55      9.60 o 
  -8   6   2       29.00       31.70      5.00 o 
  -7   6   2        2.03       -2.49      6.12 o 
  -6   6   2      100.20       89.82      5.90 o 
  -5   6   2        9.73        2.59      5.50 o 
  -4   6   2       12.34        7.92      4.70 o 
  -3   6   2       62.34       48.02      3.74 o 
  -2   6   2      323.19      318.31      6.80 o 
  -1   6   2      259.85      236.06      5.04 o 
   0   6   2      392.29      334.25     24.91 o 
   1   6   2      151.07      150.93      7.36 o 
   2   6   2      288.63      250.89      5.64 o 
   3   6   2      394.02      390.52      7.94 o 
   4   6   2      181.92      175.22      4.73 o 
   5   6   2       92.36       85.86      4.13 o 
   6   6   2       31.15       32.65      3.39 o 
   7   6   2      157.75      150.10      6.09 o 
   8   6   2        9.51        1.75      6.47 o 
   9   6   2      139.38      134.34      7.02 o 
  10   6   2        4.40       -2.93      7.92 o 
  11   6   2       14.96       10.23      6.01 o 
  -8   7   2       14.54       15.31      5.86 o 
  -7   7   2        0.12       -3.92     10.25 o 
  -6   7   2       10.37       -3.90      5.17 o 
  -5   7   2      104.40      110.63      8.25 o 
  -4   7   2       40.54       33.81      4.43 o 
  -3   7   2      160.15      143.49      5.16 o 
  -2   7   2        9.06        6.54      3.10 o 
  -1   7   2      170.11      171.46      5.00 o 
   0   7   2        0.27       -1.00      2.41 o 
   1   7   2      111.55       99.84      4.13 o 
   2   7   2      202.72      214.23      5.13 o 
   3   7   2      674.32      671.69     13.39 o 
   4   7   2      158.79      158.93      5.14 o 
   5   7   2        0.33        1.38      4.82 o 
   6   7   2        1.18       -0.36      3.73 o 
   7   7   2       15.71       16.61      4.14 o 
   8   7   2      138.76      134.84      6.40 o 
   9   7   2       46.36       47.88      5.94 o 
  10   7   2       52.97       58.38      6.08 o 
  -7   8   2        6.02       -8.53     14.62 o 
  -6   8   2        8.80        6.06      4.82 o 
  -5   8   2       24.81       15.00      4.97 o 
  -4   8   2       19.28       22.62      4.27 o 
  -3   8   2       14.45        5.90      4.55 o 
  -2   8   2      211.25      209.32     12.10 o 
  -1   8   2       51.26       41.84      4.01 o 
   0   8   2      129.30      116.63      7.45 o 
   1   8   2       67.80       69.13      6.31 o 
   2   8   2       49.75       55.07      6.08 o 
   3   8   2      205.77      204.35      6.28 o 
   4   8   2        1.98       -0.40      4.00 o 
   5   8   2       88.53       84.50      4.58 o 
   6   8   2       44.38       56.92      4.85 o 
   7   8   2       40.70       36.54      4.78 o 
   8   8   2       17.82       12.77      4.85 o 
   9   8   2       48.70       53.38      5.86 o 
  10   8   2       21.74       21.46     11.69 o 
  -6   9   2       41.17       37.66      5.88 o 
  -5   9   2       28.07       44.72     10.93 o 
  -4   9   2        0.00       -6.56      6.56 o 
  -3   9   2        1.46       -2.47      7.98 o 
  -2   9   2       11.06        8.91      4.96 o 
  -1   9   2       73.77       62.86      5.24 o 
   0   9   2       85.96       76.74      3.41 o 
   1   9   2       74.78       85.89      5.29 o 
   2   9   2        0.47       -4.19      4.94 o 
   3   9   2       31.38       28.37      4.28 o 
   4   9   2      122.79      127.03      5.98 o 
   5   9   2       49.47       43.84      4.64 o 
   6   9   2       85.98       94.47      5.80 o 
   7   9   2        6.83        3.33      5.47 o 
   8   9   2        9.50        6.24      8.39 o 
   9   9   2       18.79       17.81      8.79 o 
  -5  10   2        3.12        3.61      6.96 o 
  -4  10   2        9.67       13.89      8.25 o 
  -3  10   2        1.54       -4.92      6.29 o 
  -2  10   2        4.29        0.34      6.27 o 
  -1  10   2        8.07        4.66      4.87 o 
   0  10   2       46.42       49.86      4.03 o 
   1  10   2      116.86      115.24      7.78 o 
   2  10   2        9.19        9.50      8.99 o 
   3  10   2        6.96        5.06      6.01 o 
   4  10   2        2.67       -4.60      5.98 o 
   5  10   2        2.44       -6.53      6.53 o 
   6  10   2       10.95       10.73      4.57 o 
   7  10   2       32.45       23.69      5.70 o 
   8  10   2        1.06        4.23      5.82 o 
  -3  11   2        3.68       -0.42      6.71 o 
  -2  11   2       18.28       19.63      5.00 o 
  -1  11   2        2.65       -2.46      5.87 o 
   0  11   2        5.45       -1.86      4.03 o 
   1  11   2       23.52       22.15      5.12 o 
   2  11   2       44.94       57.40      6.26 o 
   3  11   2        0.44       -1.12      6.62 o 
   4  11   2       12.91       13.72      4.69 o 
   5  11   2        6.24       11.07      5.21 o 
   6  11   2        0.06        4.69      6.75 o 
   7  11   2        1.03        5.56      5.33 o 
  -1  12   2       40.62       44.31      9.47 o 
   0  12   2        0.04        1.94      4.30 o 
   1  12   2        0.89       -1.27      7.11 o 
   2  12   2        2.15       -7.15      7.15 o 
   3  12   2        4.94        3.88     10.11 o 
   4  12   2        0.83       -8.81     13.56 o 
   5  12   2       18.43       14.78      8.88 o 
  -4 -12   3        1.65        1.74      4.81 o 
  -3 -12   3       11.51        2.36      6.41 o 
  -2 -12   3       65.29       56.68     10.69 o 
  -1 -12   3       68.05       65.65      7.19 o 
   0 -12   3       38.00       39.52      4.35 o 
  -6 -11   3        9.95        5.28      5.71 o 
  -5 -11   3       96.30      102.16      7.04 o 
  -4 -11   3       29.68       27.58      5.77 o 
  -3 -11   3        2.33       -5.72      6.93 o 
  -2 -11   3       28.56       35.94      5.41 o 
  -1 -11   3       36.54       34.45      5.57 o 
   0 -11   3       16.41       19.62      6.42 o 
   1 -11   3       67.57       78.20      6.61 o 
   2 -11   3        7.14       -2.22      7.37 o 
   3 -11   3        0.04       -0.65      5.54 o 
  -8 -10   3       15.29       19.43     11.58 o 
  -7 -10   3        3.57        4.24      5.05 o 
  -6 -10   3        2.59       -3.00      6.11 o 
  -5 -10   3        2.23       -3.88      7.01 o 
  -4 -10   3       40.07       45.52      5.08 o 
  -3 -10   3       78.42       85.09      5.70 o 
  -2 -10   3       51.82       49.99      5.24 o 
  -1 -10   3        3.69       -4.34      4.99 o 
   0 -10   3        2.76       -1.17      3.59 o 
   1 -10   3        0.58       -5.11      5.11 o 
   2 -10   3       38.17       47.64      5.10 o 
   3 -10   3        2.05       -6.91      6.91 o 
   4 -10   3       20.81       26.57      5.37 o 
   5 -10   3        4.92        1.49      7.84 o 
  -9  -9   3       28.48       38.12      8.59 o 
  -8  -9   3        0.31        0.42      6.74 o 
  -7  -9   3        3.69        3.44      5.80 o 
  -6  -9   3       17.98       21.11      4.56 o 
  -5  -9   3        1.85        2.56      4.02 o 
  -4  -9   3       33.05       30.95      4.59 o 
  -3  -9   3       17.24       13.48      7.78 o 
  -2  -9   3        0.06       -3.03      4.46 o 
  -1  -9   3      101.07      100.52      5.66 o 
   0  -9   3        0.64       -0.19      3.23 o 
   1  -9   3        5.55        4.39      4.72 o 
   2  -9   3       14.48        8.61      4.56 o 
   3  -9   3       20.16       25.03      8.64 o 
   4  -9   3       25.35       27.88      4.89 o 
   5  -9   3        6.20       -0.10      4.89 o 
   6  -9   3       13.87        8.88      5.49 o 
  -9  -8   3        0.01       -0.48      5.80 o 
  -8  -8   3       34.26       42.92      5.34 o 
  -7  -8   3       32.71       29.10      5.18 o 
  -6  -8   3       73.92       83.52      5.55 o 
  -5  -8   3      128.94      121.60     10.90 o 
  -4  -8   3       17.71       15.54      3.38 o 
  -3  -8   3       35.48       30.66      3.56 o 
  -2  -8   3       11.52       13.05      3.14 o 
  -1  -8   3       86.58       79.38      4.25 o 
   0  -8   3       58.01       52.74      4.10 o 
   1  -8   3       15.16       18.21      6.93 o 
   2  -8   3       32.29       30.31      3.68 o 
   3  -8   3        6.27        8.88      5.57 o 
   4  -8   3       87.44       87.53      5.70 o 
   5  -8   3      111.37      121.81     11.25 o 
   6  -8   3       19.29       21.41      4.75 o 
   7  -8   3       18.23       10.95      6.30 o 
 -10  -7   3       23.48       29.32      5.81 o 
  -9  -7   3        0.00        7.05      5.33 o 
  -8  -7   3        0.09       -3.61      4.65 o 
  -7  -7   3       58.54       55.21      5.34 o 
  -6  -7   3       65.78       49.53      5.14 o 
  -5  -7   3       80.29       78.83      5.74 o 
  -4  -7   3      272.23      271.95      6.21 o 
  -3  -7   3       46.74       49.27      3.59 o 
  -2  -7   3       39.14       25.35      4.69 o 
  -1  -7   3       56.71       46.75      9.52 o 
   0  -7   3      230.02      188.77     14.85 o 
   1  -7   3      369.75      373.28      7.60 o 
   2  -7   3      865.48      893.86     16.09 o 
   3  -7   3       40.19       49.04      3.70 o 
   4  -7   3        3.62        3.44      3.47 o 
   5  -7   3       13.67       16.17      3.89 o 
   6  -7   3      211.34      206.58      7.83 o 
   7  -7   3        5.05        7.11      4.79 o 
   8  -7   3       63.67       67.29      6.15 o 
 -10  -6   3       77.08       81.08      8.72 o 
  -9  -6   3       50.14       46.54      7.99 o 
  -8  -6   3       67.44       78.42      5.33 o 
  -7  -6   3       42.48       39.26      4.59 o 
  -6  -6   3       47.91       47.62      3.92 o 
  -5  -6   3      761.36      695.45     14.32 o 
  -4  -6   3      365.49      344.91      7.21 o 
  -3  -6   3      775.97      717.96     13.12 o 
  -2  -6   3      316.11      297.75      7.27 o 
  -1  -6   3       13.49       14.29      2.56 o 
   0  -6   3       10.44       11.88      1.85 o 
   1  -6   3      302.94      306.06      7.75 o 
   2  -6   3      367.07      382.58      8.69 o 
   3  -6   3     1689.24     1686.47     40.65 o 
   4  -6   3       86.42       84.66      4.25 o 
   5  -6   3       24.94       19.43      3.59 o 
   6  -6   3       16.27       21.32      4.61 o 
   7  -6   3       88.44       77.76     11.56 o 
   8  -6   3        0.08       -2.27      6.26 o 
   9  -6   3       42.61       46.63      6.35 o 
 -11  -5   3       51.60       51.04      8.81 o 
 -10  -5   3       30.36       37.16      5.80 o 
  -9  -5   3      110.66      121.71      6.76 o 
  -8  -5   3       58.41       58.96      5.10 o 
  -7  -5   3       62.45       48.75      4.14 o 
  -6  -5   3       66.00       60.66      3.98 o 
  -5  -5   3        4.26        8.72      2.99 o 
  -4  -5   3      409.86      376.54      7.94 o 
  -3  -5   3       86.72       83.77      4.29 o 
  -2  -5   3      729.08      729.36     11.78 o 
  -1  -5   3       21.91       19.06      4.02 o 
   0  -5   3     2369.94     2366.65     14.41 o 
   1  -5   3      192.11      209.19      4.47 o 
   2  -5   3       68.04       61.87      3.16 o 
   3  -5   3       21.50       13.17      7.98 o 
   4  -5   3      750.59      740.69     14.21 o 
   5  -5   3        0.38       -4.37      4.37 o 
   6  -5   3       24.98       25.78      3.44 o 
   7  -5   3        0.38       -2.11      4.46 o 
   8  -5   3        3.05        4.47      5.57 o 
   9  -5   3        4.89        4.01      5.79 o 
 -11  -4   3       10.93        0.57      7.42 o 
 -10  -4   3       25.42       34.00      5.42 o 
  -9  -4   3        0.66        2.48      4.94 o 
  -8  -4   3       10.46       13.24      4.29 o 
  -7  -4   3      467.01      498.72     11.89 o 
  -6  -4   3      126.10      137.55      9.18 o 
  -5  -4   3      242.18      225.00      8.19 o 
  -4  -4   3       63.30       59.19      6.71 o 
  -3  -4   3      110.10      113.38      3.45 o 
  -2  -4   3       20.73       22.61      5.71 o 
  -1  -4   3      106.20      117.55      3.13 o 
   0  -4   3       44.43       48.52      1.79 o 
   1  -4   3      400.32      391.95      8.11 o 
   2  -4   3        1.45       -0.44      2.50 o 
   3  -4   3       11.19       10.20      2.30 o 
   4  -4   3      195.67      190.28      5.38 o 
   5  -4   3      172.88      193.91      5.06 o 
   6  -4   3       20.21       19.39      5.29 o 
   7  -4   3       18.30       19.12      3.76 o 
   8  -4   3        9.32       14.87      3.99 o 
   9  -4   3       68.60       59.89      5.72 o 
  10  -4   3        3.78        6.23      7.41 o 
 -11  -3   3        2.94       10.08      5.20 o 
 -10  -3   3        8.60        8.20      5.81 o 
  -9  -3   3        2.82       -2.20      4.87 o 
  -8  -3   3       64.69       75.62      5.11 o 
  -7  -3   3        5.47        8.88      3.14 o 
  -6  -3   3      304.91      329.66      8.08 o 
  -5  -3   3       43.41       52.17      3.20 o 
  -4  -3   3       84.64       74.09      2.99 o 
  -3  -3   3      145.03      173.53      3.67 o 
  -2  -3   3     1515.47     1559.18     20.29 o 
  -1  -3   3      127.26      154.73      3.21 o 
   0  -3   3      817.47      991.94      9.67 o 
   1  -3   3      200.43      225.94      4.72 o 
   2  -3   3     1423.89     1510.14     20.98 o 
   3  -3   3      105.62      115.40      3.26 o 
   4  -3   3      591.57      586.27     16.95 o 
   5  -3   3       89.56       87.82      4.68 o 
   6  -3   3        0.80       -0.51      4.49 o 
   7  -3   3        3.19       -3.83      4.34 o 
   8  -3   3      126.60      138.56      6.12 o 
   9  -3   3        8.64       -4.97      4.97 o 
  10  -3   3      106.42      101.30      6.80 o 
 -11  -2   3        4.47        0.97      6.91 o 
 -10  -2   3        0.20       -5.07      6.29 o 
  -9  -2   3       66.79       74.76      5.50 o 
  -8  -2   3       39.17       47.50      4.14 o 
  -7  -2   3      150.63      159.79      5.06 o 
  -6  -2   3       26.62       34.24      3.21 o 
  -5  -2   3       15.47       22.47      2.67 o 
  -4  -2   3      268.39      289.39      6.03 o 
  -3  -2   3        3.11        6.44      2.26 o 
  -2  -2   3      166.28      139.67      3.04 o 
  -1  -2   3      818.14      749.27     12.58 o 
   0  -2   3       39.27       47.77      1.58 o 
   1  -2   3      244.96      282.99      7.14 o 
   2  -2   3      162.64      166.87      3.40 o 
   3  -2   3     1256.46     1335.67     13.43 o 
   4  -2   3      142.25      144.11      3.63 o 
   5  -2   3      266.36      240.05      5.22 o 
   6  -2   3        1.88        0.40      3.29 o 
   7  -2   3      326.51      282.28      6.33 o 
   8  -2   3        6.27        1.73      5.54 o 
   9  -2   3       38.69       42.79      5.04 o 
  10  -2   3        0.90       -5.40      8.56 o 
  11  -2   3      106.63      101.47      7.16 o 
 -11  -1   3        6.88        1.45      6.15 o 
 -10  -1   3        7.60        6.76      4.50 o 
  -9  -1   3        7.10        7.85      4.66 o 
  -8  -1   3      159.44      165.65      5.81 o 
  -7  -1   3      260.21      266.02      6.13 o 
  -6  -1   3      561.07      588.53     10.83 o 
  -5  -1   3      220.20      226.08      6.82 o 
  -4  -1   3      198.41      228.47      4.65 o 
  -3  -1   3       53.40       59.16      2.53 o 
  -2  -1   3     2422.31     2366.31     37.28 o 
  -1  -1   3     3253.60     3048.78     20.44 o 
   0  -1   3     8711.85     8264.11     49.46 o 
   1  -1   3        2.65        1.77      2.73 o 
   2  -1   3        0.39       -0.26      2.78 o 
   3  -1   3        6.45        4.79      2.23 o 
   4  -1   3      705.38      782.67     17.40 o 
   5  -1   3      172.88      171.29      7.09 o 
   6  -1   3      811.58      815.21     13.79 o 
   7  -1   3        5.37       -0.23      3.71 o 
   8  -1   3        3.39        6.31      6.57 o 
   9  -1   3        8.65       -1.03      4.69 o 
  10  -1   3      236.65      254.42      8.63 o 
  11  -1   3        0.06        0.71      5.39 o 
 -11   0   3       90.55       86.88      7.13 o 
 -10   0   3       13.45       16.38      7.65 o 
  -9   0   3        1.55       -1.94      4.74 o 
  -8   0   3       15.87       10.29      4.16 o 
  -7   0   3      718.63      760.83     24.29 o 
  -6   0   3      301.69      296.32      6.54 o 
  -5   0   3     1037.74     1030.64     21.49 o 
  -4   0   3      260.32      281.59      5.89 o 
  -3   0   3        0.47        1.03      2.95 o 
  -2   0   3     1393.42     1321.56     11.43 o 
  -1   0   3    10512.61    10787.99     28.10 o 
   0   0   3       62.89       73.78      1.69 o 
   1   0   3     1167.90     1158.98     10.18 o 
   2   0   3      722.68      638.79     17.89 o 
   3   0   3      227.07      297.57     12.38 o 
   4   0   3      136.44      142.20      3.36 o 
   5   0   3      758.57      784.64     23.73 o 
   6   0   3      360.98      363.14     10.03 o 
   7   0   3      864.58      850.55     15.16 o 
   8   0   3       20.66       25.68      3.39 o 
   9   0   3       98.20       84.04      5.36 o 
  10   0   3       26.32       29.80      4.98 o 
  11   0   3       58.93       65.48      7.19 o 
 -11   1   3        1.96       -7.80      8.96 o 
 -10   1   3       48.59       50.24      5.80 o 
  -9   1   3       37.92       36.64      4.75 o 
  -8   1   3       52.97       55.10      4.64 o 
  -7   1   3       76.89       79.39      4.27 o 
  -6   1   3      313.53      318.16      6.85 o 
  -5   1   3      174.14      199.65      4.58 o 
  -4   1   3     1930.29     1919.55     17.62 o 
  -3   1   3      234.79      260.56      8.74 o 
  -2   1   3       34.32       39.44      2.31 o 
  -1   1   3      322.91      310.68      5.80 o 
   0   1   3       51.85       52.47      1.47 o 
   1   1   3      164.71      169.03      3.56 o 
   2   1   3     1093.95     1066.40     22.68 o 
   3   1   3      443.94      446.22      7.46 o 
   4   1   3     1185.52     1138.25     12.58 o 
   5   1   3        4.51        2.83      3.83 o 
   6   1   3       98.00      110.79      4.47 o 
   7   1   3       90.63       93.92      4.35 o 
   8   1   3      367.71      368.45      7.67 o 
   9   1   3       24.96       31.91      4.29 o 
  10   1   3       85.54       83.23      6.02 o 
  11   1   3       49.66       45.06      8.51 o 
 -10   2   3        0.47       -2.81      5.10 o 
  -9   2   3       21.07       31.39      6.11 o 
  -8   2   3       38.97       38.35      4.66 o 
  -7   2   3      147.82      157.55      5.55 o 
  -6   2   3        1.11        1.98      4.25 o 
  -5   2   3        3.75       -0.03      4.27 o 
  -4   2   3       12.81       19.78      3.80 o 
  -3   2   3      114.06      121.65      8.77 o 
  -2   2   3       64.04       73.25      2.52 o 
  -1   2   3        3.69       15.03      1.88 o 
   0   2   3      509.93      537.90      5.19 o 
   1   2   3      908.22      981.83      9.46 o 
   2   2   3        5.44        3.33      2.23 o 
   3   2   3      348.54      400.80     13.41 o 
   4   2   3      218.25      214.60      4.50 o 
   5   2   3      778.07      750.09     11.58 o 
   6   2   3      201.87      216.46      4.90 o 
   7   2   3      543.90      508.09      9.94 o 
   8   2   3       33.17       31.14      6.79 o 
   9   2   3       11.25        6.48      4.67 o 
  10   2   3       34.02       27.79      5.06 o 
  11   2   3       33.10       39.58     10.52 o 
 -10   3   3       24.09       26.33      5.23 o 
  -9   3   3        4.04        4.31      5.13 o 
  -8   3   3       42.65       53.81      4.70 o 
  -7   3   3        0.45        4.70      5.37 o 
  -6   3   3      340.50      340.21      7.10 o 
  -5   3   3       47.20       47.11      3.62 o 
  -4   3   3       22.50       21.59      2.73 o 
  -3   3   3      601.10      615.40     15.35 o 
  -2   3   3      167.41      187.97      4.08 o 
  -1   3   3       54.74       66.77      3.18 o 
   0   3   3        2.18       -2.01      2.01 o 
   1   3   3       43.92       45.74      3.51 o 
   2   3   3      957.24      987.47     19.99 o 
   3   3   3      803.64      811.55     12.30 o 
   4   3   3      470.13      470.92      8.95 o 
   5   3   3      226.23      197.19      4.51 o 
   6   3   3      219.12      214.66      4.93 o 
   7   3   3       56.73       55.59      3.72 o 
   8   3   3      131.04      130.32      5.15 o 
   9   3   3       17.76       11.93      4.10 o 
  10   3   3       37.10       41.91     10.08 o 
  11   3   3        9.48       17.43      8.42 o 
  -9   4   3       57.56       57.73     11.32 o 
  -8   4   3       16.45        4.18      9.94 o 
  -7   4   3        0.01       -5.80      5.80 o 
  -6   4   3        0.96        2.37      3.11 o 
  -5   4   3      324.93      314.18      6.78 o 
  -4   4   3      208.07      193.54      4.85 o 
  -3   4   3      117.18      118.39      3.90 o 
  -2   4   3       43.99       46.65      4.85 o 
  -1   4   3       74.72       87.88      2.95 o 
   0   4   3        1.95        1.08      1.43 o 
   1   4   3       74.48       69.30      3.26 o 
   2   4   3      312.64      301.36      6.91 o 
   3   4   3     2776.84     2770.53     28.82 o 
   4   4   3      476.86      475.18      9.49 o 
   5   4   3        1.05       -2.71      4.88 o 
   6   4   3      164.78      156.58      4.57 o 
   7   4   3      116.27      100.50      4.37 o 
   8   4   3      208.21      202.85      5.88 o 
   9   4   3       18.86       25.35      5.06 o 
  10   4   3       50.76       41.02      5.73 o 
  11   4   3        6.20       -1.02     10.57 o 
  -9   5   3        1.18        7.66      5.55 o 
  -8   5   3       84.50       79.24     11.64 o 
  -7   5   3        4.00       -4.11      4.11 o 
  -6   5   3       42.11       36.31      4.40 o 
  -5   5   3       82.88       75.74      4.35 o 
  -4   5   3      792.77      794.35     15.08 o 
  -3   5   3        0.18       -0.12      3.99 o 
  -2   5   3      298.94      287.76     12.37 o 
  -1   5   3        0.19       -2.24      2.24 o 
   0   5   3        0.18       -0.88      2.03 o 
   1   5   3      371.34      359.72     16.25 o 
   2   5   3      874.34      829.32     27.13 o 
   3   5   3      542.06      526.53     10.26 o 
   4   5   3      114.40      114.44      3.71 o 
   5   5   3      153.39      157.33      4.48 o 
   6   5   3      123.51      109.71      7.84 o 
   7   5   3        1.31       -0.01      5.08 o 
   8   5   3       16.29       14.94      4.08 o 
   9   5   3      111.45      109.55     11.09 o 
  10   5   3       49.35       55.77      7.81 o 
  11   5   3       67.53       62.62      6.52 o 
  -8   6   3        3.95       -6.46      6.46 o 
  -7   6   3      105.18      117.24      6.50 o 
  -6   6   3       57.17       49.12      5.25 o 
  -5   6   3        8.95        8.93      7.73 o 
  -4   6   3       25.56       26.19      9.99 o 
  -3   6   3      172.40      163.03      5.06 o 
  -2   6   3      140.01      134.99      4.49 o 
  -1   6   3      152.88      148.27      4.38 o 
   0   6   3       26.54       23.15      1.88 o 
   1   6   3       80.01       78.11      3.37 o 
   2   6   3       41.86       43.16      3.05 o 
   3   6   3      825.29      799.04     24.99 o 
   4   6   3      355.11      350.95      8.14 o 
   5   6   3      164.31      156.23      4.91 o 
   6   6   3       81.94       80.72      4.26 o 
   7   6   3       29.25       29.27      3.58 o 
   8   6   3        9.98        4.78      6.05 o 
   9   6   3       46.07       46.73      5.13 o 
  10   6   3       29.81       24.82      5.44 o 
  11   6   3       43.66       35.63     11.51 o 
  -8   7   3       20.55       17.46      5.59 o 
  -7   7   3       14.30       18.57     10.64 o 
  -6   7   3       70.54       78.21      5.72 o 
  -5   7   3       39.48       35.89      4.50 o 
  -4   7   3        7.86        2.38      4.32 o 
  -3   7   3        2.57        3.45      3.82 o 
  -2   7   3       90.64       91.22      4.37 o 
  -1   7   3       13.29       16.07      2.97 o 
   0   7   3      214.86      192.46     15.55 o 
   1   7   3       90.59       80.56      4.06 o 
   2   7   3       31.52       26.13      3.24 o 
   3   7   3        0.04       -1.51      3.66 o 
   4   7   3      159.73      175.73      5.27 o 
   5   7   3       52.65       55.70      3.86 o 
   6   7   3       42.20       41.60      3.75 o 
   7   7   3       91.53       92.55     11.71 o 
   8   7   3       16.63       22.59      4.41 o 
   9   7   3       66.42       64.59      6.05 o 
  10   7   3       12.60        0.32      7.99 o 
  -7   8   3        0.44       -2.62      9.28 o 
  -6   8   3        0.56       -2.57      5.35 o 
  -5   8   3       12.93        9.20      4.74 o 
  -4   8   3       18.07       18.52     10.54 o 
  -3   8   3       39.97       34.05      8.00 o 
  -2   8   3        2.86        1.50      3.27 o 
  -1   8   3       17.43       11.44      3.53 o 
   0   8   3       11.22       15.78      2.07 o 
   1   8   3      174.67      164.44      5.43 o 
   2   8   3      334.90      322.53      6.78 o 
   3   8   3      333.46      365.73      7.89 o 
   4   8   3       57.60       68.62      4.20 o 
   5   8   3        0.56        0.25      4.19 o 
   6   8   3       15.49       13.20      4.17 o 
   7   8   3       12.17       15.45      4.31 o 
   8   8   3       45.16       43.03      5.33 o 
   9   8   3       30.84       34.79      8.34 o 
  10   8   3       43.42       58.03     12.47 o 
  -6   9   3       11.11       17.87      9.86 o 
  -5   9   3        0.43       -7.11      7.11 o 
  -4   9   3        8.40       13.23     10.97 o 
  -3   9   3       14.46       17.72      4.30 o 
  -2   9   3       75.37       69.17      5.48 o 
  -1   9   3       76.32       70.50      5.37 o 
   0   9   3       96.13       84.59      8.85 o 
   1   9   3        0.00        1.28      4.40 o 
   2   9   3        3.29        0.27      3.86 o 
   3   9   3       28.88       32.57      4.14 o 
   4   9   3       15.67       12.94      4.23 o 
   5   9   3       89.52       88.26      5.70 o 
   6   9   3       30.35       25.30      4.80 o 
   7   9   3       69.62       70.55      8.18 o 
   8   9   3       21.52       29.11     10.30 o 
   9   9   3       32.63       38.83      5.96 o 
  -4  10   3        0.52       -5.41      8.76 o 
  -3  10   3        4.71        7.04      4.66 o 
  -2  10   3       37.96       49.96      5.37 o 
  -1  10   3       32.58       30.32      4.82 o 
   0  10   3      100.96      103.37      4.35 o 
   1  10   3       52.09       50.27      5.41 o 
   2  10   3        3.38        3.45      6.15 o 
   3  10   3        0.09       -4.01      4.01 o 
   4  10   3       31.05       38.33      4.82 o 
   5  10   3        5.96        6.82      6.13 o 
   6  10   3       18.18       22.33      4.72 o 
   7  10   3       18.90       33.76      5.08 o 
   8  10   3        8.99        4.09      6.38 o 
  -3  11   3       15.61        9.56      6.54 o 
  -2  11   3        1.47       -2.06      6.99 o 
  -1  11   3       11.71       10.81      8.47 o 
   0  11   3        2.45       -1.39      3.86 o 
   1  11   3       40.84       44.39      5.70 o 
   2  11   3        0.08        1.72      5.11 o 
   3  11   3        1.59       -6.08      9.16 o 
   4  11   3        1.65        0.02      6.42 o 
   5  11   3        4.98       -1.91     11.00 o 
   6  11   3        0.35        1.88      5.13 o 
   7  11   3       51.87       50.10      6.24 o 
   0  12   3        5.89        8.07      3.74 o 
   1  12   3        8.50        8.86      6.26 o 
   2  12   3       37.09       45.99      5.74 o 
   3  12   3        0.02        0.78      5.37 o 
   4  12   3       10.69       18.96      5.16 o 
   5  12   3        2.57       -6.49      7.71 o 
  -3 -12   4       46.65       56.86      6.60 o 
  -2 -12   4       22.63       24.05      5.87 o 
  -1 -12   4       25.68       28.49      5.54 o 
  -6 -11   4       51.31       62.56      6.10 o 
  -5 -11   4       34.68       32.57      5.74 o 
  -4 -11   4        0.26       -3.34      6.87 o 
  -3 -11   4       25.75       36.24      5.56 o 
  -2 -11   4       67.69       71.04      7.46 o 
  -1 -11   4       68.50       62.65      6.19 o 
   0 -11   4       81.97       82.56      4.84 o 
   1 -11   4        1.10       -6.84      6.84 o 
   2 -11   4        6.37        6.70      5.18 o 
   3 -11   4        0.65        3.21      7.24 o 
  -7 -10   4       56.16       70.21     14.58 o 
  -6 -10   4       36.95       40.34      5.77 o 
  -5 -10   4       82.52       94.64      6.63 o 
  -4 -10   4       29.11       25.11      5.12 o 
  -3 -10   4       50.86       55.27      5.09 o 
  -2 -10   4       18.20       20.66      4.37 o 
  -1 -10   4       28.37       34.27      4.87 o 
   0 -10   4       39.67       47.18      3.52 o 
   1 -10   4       68.08       70.41      8.78 o 
   2 -10   4       30.24       27.11      7.11 o 
   3 -10   4        5.59        0.85      7.24 o 
   4 -10   4        3.23        3.22      5.35 o 
   5 -10   4       25.24       29.85      8.63 o 
  -8  -9   4       16.73       19.89      5.53 o 
  -7  -9   4        6.39        2.40      5.56 o 
  -6  -9   4        6.56       -0.26      4.59 o 
  -5  -9   4       21.02       19.05      4.73 o 
  -4  -9   4       38.55       42.82      5.02 o 
  -3  -9   4       96.54       90.72      9.43 o 
  -2  -9   4        9.17        6.16      4.51 o 
  -1  -9   4       44.13       31.90      4.76 o 
   0  -9   4        0.65       -0.34      2.60 o 
   1  -9   4        6.44        5.40      7.43 o 
   2  -9   4      110.27      115.21      6.24 o 
   3  -9   4       59.41       56.92      5.46 o 
   4  -9   4       25.32       23.37      6.17 o 
   5  -9   4        0.40        0.42      8.97 o 
   6  -9   4       16.84        8.38      5.03 o 
  -9  -8   4       20.22       29.89      5.34 o 
  -8  -8   4        2.76        0.40      6.57 o 
  -7  -8   4        2.06       -4.35      6.54 o 
  -6  -8   4        7.52       12.14      4.10 o 
  -5  -8   4        6.03        3.16      6.02 o 
  -4  -8   4       16.78       22.18      4.66 o 
  -3  -8   4       41.77       40.24      3.87 o 
  -2  -8   4       17.17       12.72      3.14 o 
  -1  -8   4       31.44       31.69      3.73 o 
   0  -8   4        3.27        4.30      1.91 o 
   1  -8   4        0.05       -1.94      4.43 o 
   2  -8   4        1.27       -0.51      4.09 o 
   3  -8   4       15.35       15.16      3.88 o 
   4  -8   4      103.47      107.68      5.84 o 
   5  -8   4       15.32       14.49      5.05 o 
   6  -8   4        1.65       -1.61      6.19 o 
   7  -8   4        1.12       -5.60      5.60 o 
 -10  -7   4        4.11        0.57      7.33 o 
  -9  -7   4        0.01        2.60      7.02 o 
  -8  -7   4       37.07       41.15      5.01 o 
  -7  -7   4       48.88       43.38      5.25 o 
  -6  -7   4       29.68       25.81      6.79 o 
  -5  -7   4       28.77       18.69      3.68 o 
  -4  -7   4        6.70        5.21      3.24 o 
  -3  -7   4      225.41      228.92      5.68 o 
  -2  -7   4       23.29       22.80      3.26 o 
  -1  -7   4       44.60       47.79      3.51 o 
   0  -7   4       97.95       90.72      7.61 o 
   1  -7   4      243.14      265.97      6.02 o 
   2  -7   4       80.66       84.08      4.34 o 
   3  -7   4        0.53        2.05      4.49 o 
   4  -7   4       27.91       29.73      4.23 o 
   5  -7   4      151.99      137.43      6.35 o 
   6  -7   4        0.02       -1.17      4.43 o 
   7  -7   4        4.74        5.46      5.47 o 
   8  -7   4        1.59       -0.77      5.80 o 
 -10  -6   4        3.05       -1.41     10.52 o 
  -9  -6   4        2.18        1.76      5.50 o 
  -8  -6   4        5.37       10.50      6.79 o 
  -7  -6   4       28.61       30.87      5.81 o 
  -6  -6   4      172.17      172.09      5.58 o 
  -5  -6   4      159.07      160.49      5.19 o 
  -4  -6   4      422.42      406.69      8.51 o 
  -3  -6   4        9.15       10.57      2.83 o 
  -2  -6   4      212.19      197.31      5.02 o 
  -1  -6   4        1.81       -3.78      3.78 o 
   0  -6   4      250.13      234.71      3.72 o 
   1  -6   4        2.30        0.69      4.14 o 
   2  -6   4      815.37      827.37     14.82 o 
   3  -6   4      109.14      109.15      4.56 o 
   4  -6   4       11.92        6.35      3.11 o 
   5  -6   4       14.94        9.05      7.86 o 
   6  -6   4      285.23      302.45      8.43 o 
   7  -6   4        3.12       -2.53      5.23 o 
   8  -6   4      134.52      144.68      9.41 o 
   9  -6   4       13.84        5.01      5.69 o 
 -10  -5   4       75.85       89.67     13.07 o 
  -9  -5   4      291.29      313.98      9.38 o 
  -8  -5   4       86.32       90.73     10.66 o 
  -7  -5   4       40.23       27.44      4.75 o 
  -6  -5   4        0.07       -3.23      3.23 o 
  -5  -5   4      232.79      226.66      5.63 o 
  -4  -5   4      580.06      553.27     10.73 o 
  -3  -5   4      917.00      913.52     13.95 o 
  -2  -5   4      219.60      216.90      5.42 o 
  -1  -5   4      249.54      280.17      5.64 o 
   0  -5   4       15.26       10.44      1.75 o 
   1  -5   4      460.77      428.18      7.93 o 
   2  -5   4      487.26      462.66      8.68 o 
   3  -5   4     2587.04     2571.11     24.33 o 
   4  -5   4       17.21       11.39      6.83 o 
   5  -5   4      116.55      101.77      4.59 o 
   6  -5   4        0.06        1.76      5.67 o 
   7  -5   4       57.75       60.23      4.99 o 
   8  -5   4        0.91       -0.72      6.54 o 
   9  -5   4      127.85      122.98      7.35 o 
 -11  -4   4        8.43       11.52      7.29 o 
 -10  -4   4       32.68       47.81      5.72 o 
  -9  -4   4       57.28       61.85      5.86 o 
  -8  -4   4       10.44       16.75      7.65 o 
  -7  -4   4      227.54      230.68      9.94 o 
  -6  -4   4      257.95      252.58      6.24 o 
  -5  -4   4        7.63       11.22      2.94 o 
  -4  -4   4       23.96       19.61      2.70 o 
  -3  -4   4      476.98      463.46      9.55 o 
  -2  -4   4     1068.49      953.16     28.56 o 
  -1  -4   4       10.44        9.93      2.26 o 
   0  -4   4     1967.75     1976.20     12.53 o 
   1  -4   4      273.57      291.78      7.51 o 
   2  -4   4        2.99        2.97      2.64 o 
   3  -4   4        1.00        4.13      2.76 o 
   4  -4   4     1684.16     1688.71     19.60 o 
   5  -4   4        6.63        4.30      3.54 o 
   6  -4   4      494.03      442.31     13.18 o 
   7  -4   4        0.65       -0.61      3.97 o 
   8  -4   4        0.94       -5.75      5.75 o 
   9  -4   4        0.02       -3.30      6.90 o 
  10  -4   4       67.95       66.02      6.63 o 
 -11  -3   4       10.86       12.24      6.94 o 
 -10  -3   4        0.02       -3.84      6.61 o 
  -9  -3   4       25.93       19.19      5.02 o 
  -8  -3   4        2.18       -3.87      7.92 o 
  -7  -3   4      178.19      187.75      5.65 o 
  -6  -3   4      379.72      364.24      7.85 o 
  -5  -3   4       55.58       48.80      3.21 o 
  -4  -3   4      106.16      110.86      4.50 o 
  -3  -3   4       81.05       78.69      9.81 o 
  -2  -3   4       78.86       73.96      2.80 o 
  -1  -3   4      246.10      210.00      4.79 o 
   0  -3   4      114.36      107.48      2.11 o 
   1  -3   4      999.01     1007.67     11.90 o 
   2  -3   4       17.98       24.17      2.31 o 
   3  -3   4        0.08       -0.84      4.22 o 
   4  -3   4       14.64       16.33      2.42 o 
   5  -3   4       59.01       44.96      3.31 o 
   6  -3   4       43.60       42.10      3.58 o 
   7  -3   4       13.86       28.40      3.72 o 
   8  -3   4        3.26        6.48      4.37 o 
   9  -3   4       27.47       23.66      4.40 o 
  10  -3   4       10.03        5.14      5.46 o 
 -11  -2   4        0.34       -7.48      7.48 o 
 -10  -2   4        4.34        8.83      8.66 o 
  -9  -2   4       12.61       13.61      4.13 o 
  -8  -2   4        4.37       -1.50      5.69 o 
  -7  -2   4        4.57       -5.02      5.02 o 
  -6  -2   4       57.03       65.70      8.76 o 
  -5  -2   4        7.03       12.35      2.72 o 
  -4  -2   4       64.34       66.62      4.29 o 
  -3  -2   4     1795.06     1806.17     16.18 o 
  -2  -2   4      351.52      308.86      6.52 o 
  -1  -2   4       67.55       69.54      2.46 o 
   0  -2   4       71.57      114.92      2.00 o 
   1  -2   4      837.01      866.83     10.19 o 
   2  -2   4      580.38      637.52      9.25 o 
   3  -2   4        1.22       -2.81      3.07 o 
   4  -2   4       88.54       70.48      3.02 o 
   5  -2   4        0.01       -0.81      3.91 o 
   6  -2   4       20.30       23.97      3.22 o 
   7  -2   4      149.73      138.77      5.04 o 
   8  -2   4      103.01      104.78      5.84 o 
   9  -2   4       12.00        4.14      4.11 o 
  10  -2   4       26.46       19.98      5.16 o 
  11  -2   4        4.33        5.54      5.95 o 
 -11  -1   4       12.66       22.73      5.31 o 
 -10  -1   4        2.92        6.80     15.63 o 
  -9  -1   4       83.25       82.44      5.84 o 
  -8  -1   4       11.94       12.81      7.55 o 
  -7  -1   4       56.07       68.20      4.05 o 
  -6  -1   4       13.94        9.90      3.04 o 
  -5  -1   4        0.74        1.37      3.79 o 
  -4  -1   4      432.85      477.84      9.39 o 
  -3  -1   4     1126.10     1101.96     21.02 o 
  -2  -1   4      626.72      622.92      8.87 o 
  -1  -1   4      213.78      256.32      4.62 o 
   0  -1   4        0.98        0.40      1.49 o 
   1  -1   4      131.16       96.79      5.29 o 
   2  -1   4       19.39       20.07      1.98 o 
   3  -1   4       19.08       18.72      2.09 o 
   4  -1   4      297.14      299.74      6.00 o 
   5  -1   4      335.47      324.83      6.97 o 
   6  -1   4       25.16       21.81      2.93 o 
   7  -1   4       57.38       44.27      5.35 o 
   8  -1   4        9.73       12.53      3.27 o 
   9  -1   4       87.02       92.33      6.13 o 
  10  -1   4       51.02       52.21      5.96 o 
  11  -1   4       66.43       61.36      6.84 o 
 -11   0   4        0.53       -4.75      8.15 o 
 -10   0   4        0.07        0.83      5.43 o 
  -9   0   4        8.48        9.86      5.03 o 
  -8   0   4      143.97      148.16      6.21 o 
  -7   0   4       95.97       92.21      4.44 o 
  -6   0   4      783.95      793.53     14.63 o 
  -5   0   4       57.68       60.26      3.23 o 
  -4   0   4       55.34       59.18      4.16 o 
  -3   0   4       30.08       28.55      2.31 o 
  -2   0   4      912.25     1025.82     11.02 o 
  -1   0   4       11.70       11.10      1.89 o 
   0   0   4      743.69      671.31      5.71 o 
   1   0   4      330.63      299.01      6.79 o 
   2   0   4      447.36      427.53      7.07 o 
   3   0   4      486.98      477.62      9.36 o 
   4   0   4     1394.56     1438.78     14.78 o 
   5   0   4      212.24      209.95      6.71 o 
   6   0   4     1587.01     1586.12     18.76 o 
   7   0   4       31.39       31.13      3.59 o 
   8   0   4       73.07       63.24      8.99 o 
   9   0   4        0.03       -0.61      5.55 o 
  10   0   4      118.33      120.21      6.67 o 
  11   0   4        3.90       -4.97      4.97 o 
 -10   1   4        4.37       -0.45      5.25 o 
  -9   1   4        1.95       -5.91      6.25 o 
  -8   1   4        0.07       -2.51      4.96 o 
  -7   1   4      262.74      258.36      6.34 o 
  -6   1   4      289.41      301.87      6.62 o 
  -5   1   4     1486.47     1508.15     30.62 o 
  -4   1   4       42.64       52.73      3.05 o 
  -3   1   4       11.91       16.49      2.17 o 
  -2   1   4       84.47       86.72      2.72 o 
  -1   1   4     2441.53     2542.83     73.19 o 
   0   1   4       33.39       58.00      1.64 o 
   1   1   4     2135.85     2237.55     14.45 o 
   2   1   4      202.94      225.53      4.54 o 
   3   1   4     1517.17     1498.86     13.57 o 
   4   1   4      601.17      625.60      9.99 o 
   5   1   4      105.23      100.46      3.45 o 
   6   1   4       25.12       22.89      3.09 o 
   7   1   4     1419.59     1337.29     19.02 o 
   8   1   4       98.94       91.43      4.47 o 
   9   1   4       63.45       60.67      5.66 o 
  10   1   4        1.69        1.20      5.10 o 
  11   1   4       20.06       17.61     12.97 o 
 -10   2   4      119.77      117.28      7.50 o 
  -9   2   4        5.21        1.20      5.32 o 
  -8   2   4       65.37       62.71      5.20 o 
  -7   2   4        7.43        7.07      3.21 o 
  -6   2   4      258.74      262.76      6.09 o 
  -5   2   4        0.05        3.98      6.20 o 
  -4   2   4     1311.67     1315.44     20.27 o 
  -3   2   4        0.14       -1.47      2.59 o 
  -2   2   4       45.57       33.80      2.29 o 
  -1   2   4      534.06      574.42      8.63 o 
   0   2   4     2482.28     2553.64     34.25 o 
   1   2   4     1213.44     1188.63     11.39 o 
   2   2   4     1142.74     1185.69     19.00 o 
   3   2   4      112.11       94.40      2.87 o 
   4   2   4     1583.28     1608.99     23.68 o 
   5   2   4      151.73      159.57      4.07 o 
   6   2   4      110.64      102.45      5.50 o 
   7   2   4      156.61      158.98      4.98 o 
   8   2   4      161.28      163.62      5.41 o 
   9   2   4       66.89       71.03      5.11 o 
  10   2   4       63.90       58.85      6.63 o 
  11   2   4       71.16       70.41     15.63 o 
 -10   3   4        4.18       -2.57      7.55 o 
  -9   3   4       16.69        1.55      7.39 o 
  -8   3   4        8.03        9.40      4.26 o 
  -7   3   4       70.12       76.78      5.02 o 
  -6   3   4       55.98       47.78      3.83 o 
  -5   3   4       34.34       35.03      3.30 o 
  -4   3   4       41.25       35.51      3.01 o 
  -3   3   4     1016.71     1027.44     13.95 o 
  -2   3   4      225.43      231.21     15.69 o 
  -1   3   4       12.29        5.18      2.00 o 
   0   3   4       65.24       58.02      3.21 o 
   1   3   4     1525.20     1616.77     14.27 o 
   2   3   4      136.57      133.59      7.04 o 
   3   3   4       77.80       70.39      2.82 o 
   4   3   4      769.67      741.04     20.83 o 
   5   3   4      376.97      389.76      7.47 o 
   6   3   4      300.30      299.98      6.09 o 
   7   3   4       31.95       27.41      3.27 o 
   8   3   4        2.87        1.17      3.77 o 
   9   3   4        1.51       -8.36     10.96 o 
  10   3   4       58.51       58.56      5.78 o 
  11   3   4       11.73       10.90      7.84 o 
  -9   4   4        3.22       -1.19      6.47 o 
  -8   4   4       13.37       16.20      8.56 o 
  -7   4   4       24.02       25.73      7.26 o 
  -6   4   4      199.87      217.62      6.00 o 
  -5   4   4        0.54       -3.86      7.87 o 
  -4   4   4       50.37       38.33      3.53 o 
  -3   4   4      126.21      128.38      9.28 o 
  -2   4   4        1.51       -3.40      3.60 o 
  -1   4   4        0.33       -1.61      6.11 o 
   0   4   4        0.64       -1.65      1.65 o 
   1   4   4       35.29       32.11      2.44 o 
   2   4   4       39.91       42.98      2.57 o 
   3   4   4      225.74      225.44      4.93 o 
   4   4   4        1.00       -1.04      5.54 o 
   5   4   4       75.18       72.22      7.44 o 
   6   4   4       18.86       17.34      3.09 o 
   7   4   4      165.33      158.46      5.15 o 
   8   4   4       12.77       18.22      3.40 o 
   9   4   4       69.66       71.38      5.39 o 
  10   4   4       18.75       25.92      4.89 o 
  11   4   4       13.83        4.24      6.16 o 
  -9   5   4       11.10        9.29      6.06 o 
  -8   5   4        2.45       -1.59      4.56 o 
  -7   5   4        0.10       -1.51      5.60 o 
  -6   5   4       43.06       37.62      4.65 o 
  -5   5   4       49.57       44.10      3.96 o 
  -4   5   4      220.93      223.00     11.06 o 
  -3   5   4       51.90       53.63      3.39 o 
  -2   5   4       71.43       70.72      3.60 o 
  -1   5   4      265.27      249.05      5.30 o 
   0   5   4        0.01        0.94      1.70 o 
   1   5   4       53.49       45.80      3.40 o 
   2   5   4      226.39      211.36      4.54 o 
   3   5   4      228.99      238.35      6.73 o 
   4   5   4       26.22       24.93      3.62 o 
   5   5   4       60.74       57.23      3.48 o 
   6   5   4      192.59      187.55      5.32 o 
   7   5   4       27.54       26.45      3.97 o 
   8   5   4       35.25       33.37      4.37 o 
   9   5   4       31.16       32.05      4.88 o 
  10   5   4        3.60        2.44      5.44 o 
  11   5   4       19.07       18.17      5.53 o 
  -8   6   4       31.33       28.41      5.73 o 
  -7   6   4       14.38        5.79      5.53 o 
  -6   6   4        0.58        1.01      4.52 o 
  -5   6   4       13.04        1.22      5.90 o 
  -4   6   4      234.02      218.55     23.34 o 
  -3   6   4       15.31       15.95      3.13 o 
  -2   6   4      136.19      127.36      4.66 o 
  -1   6   4        1.06       -3.05      5.08 o 
   0   6   4      191.57      164.82     15.04 o 
   1   6   4       14.71       15.66      2.72 o 
   2   6   4      487.50      484.50      9.02 o 
   3   6   4      209.24      201.92     12.25 o 
   4   6   4      297.99      304.61     18.85 o 
   5   6   4       59.71       68.37      3.85 o 
   6   6   4       34.84       28.46      3.46 o 
   7   6   4        0.38       -1.50      3.79 o 
   8   6   4        0.51       -4.84      6.08 o 
   9   6   4      108.78       93.91      9.65 o 
  10   6   4       18.80       18.80      4.99 o 
  11   6   4       62.77       69.35      6.53 o 
  -7   7   4       38.97       42.76      6.09 o 
  -6   7   4       18.60       11.58      5.67 o 
  -5   7   4        1.86       -2.75      5.65 o 
  -4   7   4        1.95        5.62      7.75 o 
  -3   7   4      172.84      169.37      7.93 o 
  -2   7   4       75.16       82.61      4.25 o 
  -1   7   4      479.77      440.94      9.79 o 
   0   7   4      320.97      279.67     26.63 o 
   1   7   4      227.75      246.26      5.70 o 
   2   7   4        0.33       -5.61      5.61 o 
   3   7   4      641.67      632.78     12.07 o 
   4   7   4      338.36      330.47     21.74 o 
   5   7   4      147.02      151.90      5.17 o 
   6   7   4       54.73       52.80      4.21 o 
   7   7   4        1.53        3.40      4.24 o 
   8   7   4        0.02       -3.58      5.58 o 
   9   7   4       21.07       17.67      7.15 o 
  10   7   4       34.17       32.83      6.95 o 
  -6   8   4       57.80       70.60      7.97 o 
  -5   8   4       10.69        2.07      4.67 o 
  -4   8   4       21.70       22.67      4.60 o 
  -3   8   4       14.64       16.54      4.09 o 
  -2   8   4       29.10       29.88      4.42 o 
  -1   8   4       36.41       40.49      6.91 o 
   0   8   4      201.55      188.45     15.67 o 
   1   8   4       78.73       83.38      4.48 o 
   2   8   4       78.88       79.12      4.46 o 
   3   8   4       26.40       25.25      3.79 o 
   4   8   4       65.26       59.30      4.29 o 
   5   8   4        1.21        0.93      4.67 o 
   6   8   4       20.80       28.43      4.34 o 
   7   8   4      127.42      127.68      6.57 o 
   8   8   4       16.50        6.72      5.55 o 
   9   8   4       37.60       31.07      5.80 o 
  10   8   4        0.23        2.68      7.79 o 
  -5   9   4        2.88       -2.10      5.53 o 
  -4   9   4       32.51       41.10      5.97 o 
  -3   9   4       21.18       24.48      4.64 o 
  -2   9   4       40.41       39.98      8.99 o 
  -1   9   4       13.17       14.91      7.09 o 
   0   9   4        9.60        9.52      4.07 o 
   1   9   4       14.56       18.80      4.31 o 
   2   9   4      106.35      110.74      6.87 o 
   3   9   4        4.56        7.57      4.02 o 
   4   9   4        0.09        1.28      5.51 o 
   5   9   4       18.31       10.49      5.23 o 
   6   9   4        4.80       -3.53      6.49 o 
   7   9   4        0.09        2.92      4.78 o 
   8   9   4       32.91       44.23      5.89 o 
   9   9   4       24.29       20.63      5.56 o 
  -4  10   4        2.27        2.63      5.43 o 
  -3  10   4       21.39       23.65      5.17 o 
  -2  10   4        0.06       -5.05      5.05 o 
  -1  10   4       24.30       26.41      8.05 o 
   0  10   4        4.39       -1.44      4.57 o 
   1  10   4       14.19       11.42      4.39 o 
   2  10   4        4.69       -1.88      5.84 o 
   3  10   4       50.57       53.18      5.02 o 
   4  10   4        0.17       -4.70      6.07 o 
   5  10   4       62.85       70.80      5.93 o 
   6  10   4        0.77        0.00      6.24 o 
   7  10   4        5.37        3.84      5.83 o 
   8  10   4       24.00       50.67     23.01 o 
  -2  11   4       25.61       28.14      5.91 o 
  -1  11   4        0.20       -7.25      7.25 o 
   0  11   4       54.20       63.12      4.28 o 
   1  11   4        1.43       -0.74      6.73 o 
   2  11   4        0.20        2.77      4.99 o 
   3  11   4        0.07       -2.44      6.03 o 
   4  11   4        6.76        4.49      4.90 o 
   5  11   4        0.57       -4.02      6.80 o 
   6  11   4       38.95       44.89      5.69 o 
   7  11   4        3.82        1.83      7.56 o 
   0  12   4        1.61        2.18      4.06 o 
   1  12   4       20.80        7.48      6.79 o 
   2  12   4        2.67       -0.10      7.88 o 
   3  12   4       25.68       35.24      5.76 o 
   4  12   4        0.05       -7.41     10.21 o 
  -5 -11   5        3.54       -3.19      5.92 o 
  -4 -11   5       11.74       12.50      9.70 o 
  -3 -11   5       67.55       83.44      6.65 o 
  -2 -11   5       55.23       60.61     13.51 o 
  -1 -11   5       25.03       22.65      5.43 o 
   0 -11   5        0.04       -0.34      3.89 o 
   1 -11   5        6.03        1.80      5.48 o 
   2 -11   5        3.76       -4.67      5.92 o 
  -7 -10   5       19.85       14.63      8.00 o 
  -6 -10   5       43.65       50.40      5.89 o 
  -5 -10   5       63.29       66.73      6.20 o 
  -4 -10   5        1.89       -2.60     10.11 o 
  -3 -10   5       48.80       60.10      5.72 o 
  -2 -10   5       38.84       36.53      5.65 o 
  -1 -10   5       94.63       95.46      6.72 o 
   0 -10   5      127.47      146.70      5.31 o 
   1 -10   5       46.01       54.49      5.86 o 
   2 -10   5       17.87       13.75      6.29 o 
   3 -10   5        0.00       -6.98      8.94 o 
   4 -10   5       32.63       35.91      5.57 o 
  -8  -9   5        2.61        0.31      7.51 o 
  -7  -9   5       19.66       15.80      8.81 o 
  -6  -9   5       11.91        4.56      6.57 o 
  -5  -9   5       76.85       68.98      5.80 o 
  -4  -9   5       60.71       58.49      5.31 o 
  -3  -9   5       44.85       47.67      4.80 o 
  -2  -9   5        5.86        5.47      4.47 o 
  -1  -9   5       29.70       35.78      4.22 o 
   0  -9   5       70.17       63.50      5.07 o 
   1  -9   5       38.44       36.19      4.96 o 
   2  -9   5      129.81      141.22      7.25 o 
   3  -9   5       52.12       49.80      6.70 o 
   4  -9   5        3.57        2.82      4.93 o 
   5  -9   5        9.17       10.77     11.97 o 
   6  -9   5       56.22       56.94      6.52 o 
  -9  -8   5        7.16        0.86      8.00 o 
  -8  -8   5        0.94        2.53      7.09 o 
  -7  -8   5        9.03        8.55      4.42 o 
  -6  -8   5        0.84       -3.81      7.36 o 
  -5  -8   5      161.82      148.31      7.71 o 
  -4  -8   5       45.81       50.44      5.17 o 
  -3  -8   5       30.72       30.71      4.27 o 
  -2  -8   5       48.71       48.93      4.10 o 
  -1  -8   5        1.22       -2.14      4.84 o 
   0  -8   5        0.21       -2.74      2.74 o 
   1  -8   5       21.29       21.59      4.09 o 
   2  -8   5       27.05       29.64      6.16 o 
   3  -8   5       80.02       70.83      5.31 o 
   4  -8   5       11.27       12.74      4.13 o 
   5  -8   5       12.99       10.29      5.72 o 
   6  -8   5       26.79       26.79      5.07 o 
   7  -8   5       46.35       41.51      6.04 o 
  -9  -7   5       24.18       33.68      5.74 o 
  -8  -7   5        2.91        1.60      5.47 o 
  -7  -7   5        0.72       -5.00      5.00 o 
  -6  -7   5        0.01       -1.85      4.51 o 
  -5  -7   5       39.43       43.52      4.45 o 
  -4  -7   5        0.02       -1.40      5.29 o 
  -3  -7   5       92.86       84.50      4.37 o 
  -2  -7   5       26.17       29.38      3.28 o 
  -1  -7   5      100.52       81.80      4.29 o 
   0  -7   5        7.67        4.07      2.92 o 
   1  -7   5        0.38        1.31      3.48 o 
   2  -7   5       70.45       63.45      5.97 o 
   3  -7   5       26.07       18.00      6.56 o 
   4  -7   5      246.30      264.51     19.83 o 
   5  -7   5       16.07       19.41      4.15 o 
   6  -7   5        1.94        3.80      6.33 o 
   7  -7   5        0.01       -0.47      4.75 o 
   8  -7   5       24.79       27.21      8.81 o 
 -10  -6   5       16.92       -0.08      9.61 o 
  -9  -6   5       13.31       11.46      7.21 o 
  -8  -6   5       27.50       31.66      5.89 o 
  -7  -6   5       36.17       33.90      9.87 o 
  -6  -6   5       70.71       66.21      5.03 o 
  -5  -6   5       13.91       11.08      3.49 o 
  -4  -6   5        1.09       -4.58      5.06 o 
  -3  -6   5      106.95       91.15      5.39 o 
  -2  -6   5      450.10      433.06      9.03 o 
  -1  -6   5      265.23      242.10      5.46 o 
   0  -6   5       73.14       71.65      4.70 o 
   1  -6   5      300.55      308.46      7.07 o 
   2  -6   5        1.54       -0.05      3.58 o 
   3  -6   5       77.45       79.47      3.96 o 
   4  -6   5       10.31        6.00      3.90 o 
   5  -6   5      234.33      227.77      7.05 o 
   6  -6   5        0.15       -0.77      5.39 o 
   7  -6   5       45.70       45.57      5.17 o 
   8  -6   5        2.27        0.60      6.01 o 
 -10  -5   5        0.90       -0.80      6.06 o 
  -9  -5   5        0.01       -3.10      6.82 o 
  -8  -5   5        4.97       -1.40      5.89 o 
  -7  -5   5       72.32       69.11      4.89 o 
  -6  -5   5       59.58       64.38      4.05 o 
  -5  -5   5      469.43      431.63     14.94 o 
  -4  -5   5      392.86      353.87      7.19 o 
  -3  -5   5        0.67       -1.82      4.15 o 
  -2  -5   5      126.97      133.50      6.73 o 
  -1  -5   5        7.79        7.66      3.15 o 
   0  -5   5      294.32      278.55      4.13 o 
   1  -5   5       26.42       26.60      2.85 o 
   2  -5   5     1995.44     2020.25     32.54 o 
   3  -5   5      110.39      115.60      4.39 o 
   4  -5   5      338.47      301.54      6.39 o 
   5  -5   5        1.36       -2.83      5.96 o 
   6  -5   5      101.23       96.94      5.70 o 
   7  -5   5        8.11       10.60      3.94 o 
   8  -5   5      204.36      212.22      8.21 o 
   9  -5   5        2.27       -2.12      6.96 o 
 -10  -4   5       18.64       19.14      5.43 o 
  -9  -4   5      181.23      192.58      7.99 o 
  -8  -4   5      159.82      155.82      6.64 o 
  -7  -4   5       15.71        8.26      4.62 o 
  -6  -4   5      116.92      119.48      4.87 o 
  -5  -4   5      295.67      300.07      6.45 o 
  -4  -4   5      627.68      595.77     12.34 o 
  -3  -4   5     1549.32     1537.93     17.55 o 
  -2  -4   5       26.67       26.76      5.23 o 
  -1  -4   5     1320.37     1317.40     26.32 o 
   0  -4   5        0.51       -0.44      2.09 o 
   1  -4   5      332.53      314.46      6.74 o 
   2  -4   5        0.11        0.85      2.91 o 
   3  -4   5      335.44      329.72      7.46 o 
   4  -4   5       66.56       66.39      3.64 o 
   5  -4   5      324.48      321.63      6.44 o 
   6  -4   5        7.13        5.34      3.87 o 
   7  -4   5        2.43       -0.74      4.46 o 
   8  -4   5        1.64       -5.09      5.09 o 
   9  -4   5      230.04      241.57     12.77 o 
  10  -4   5        0.20       -5.90      5.90 o 
 -10  -3   5       29.11       31.62      5.64 o 
  -9  -3   5       17.10       13.99     12.94 o 
  -8  -3   5      235.52      246.00      7.73 o 
  -7  -3   5       72.76       63.40      5.02 o 
  -6  -3   5      125.55      138.58     12.75 o 
  -5  -3   5       21.96       24.41      6.38 o 
  -4  -3   5        0.01        0.09      2.95 o 
  -3  -3   5      126.95      107.55      3.51 o 
  -2  -3   5     1073.83     1013.06     13.04 o 
  -1  -3   5      207.53      219.61      7.28 o 
   0  -3   5      259.31      268.65      4.03 o 
   1  -3   5      511.65      496.52     13.48 o 
   2  -3   5       16.99       16.45      2.30 o 
   3  -3   5        3.09        5.30      2.29 o 
   4  -3   5      727.20      746.67     17.92 o 
   5  -3   5       44.96       35.62      6.95 o 
   6  -3   5      643.01      601.94     11.15 o 
   7  -3   5       20.06       17.15      3.60 o 
   8  -3   5        0.84       -2.50      7.83 o 
   9  -3   5        8.12        5.73      6.25 o 
  10  -3   5       92.36       93.10      6.74 o 
 -10  -2   5        0.41        6.44      4.72 o 
  -9  -2   5       50.61       50.24     10.85 o 
  -8  -2   5        0.07        0.95      5.75 o 
  -7  -2   5       99.72       98.24      4.67 o 
  -6  -2   5      284.94      305.33      6.26 o 
  -5  -2   5      425.25      396.41      8.30 o 
  -4  -2   5       20.55       28.41      2.80 o 
  -3  -2   5      341.49      355.15      6.84 o 
  -2  -2   5      122.34      108.76      3.19 o 
  -1  -2   5     1222.29     1126.35     12.44 o 
   0  -2   5      199.19      203.09      3.85 o 
   1  -2   5      130.52      153.72      5.74 o 
   2  -2   5        1.05       -0.90      3.00 o 
   3  -2   5        0.26        1.89      3.76 o 
   4  -2   5       95.92       98.26      3.41 o 
   5  -2   5       10.44       11.34      2.62 o 
   6  -2   5       17.83       19.81      3.03 o 
   7  -2   5      220.59      227.90     18.43 o 
   8  -2   5       94.54       87.55      5.56 o 
   9  -2   5        2.24        3.72      5.37 o 
  10  -2   5        3.00       -0.06      5.81 o 
 -10  -1   5       15.09       20.50      5.05 o 
  -9  -1   5        0.62        0.72      6.15 o 
  -8  -1   5        0.00       -0.34      5.28 o 
  -7  -1   5        0.03        4.40      5.38 o 
  -6  -1   5      110.93      106.40      4.40 o 
  -5  -1   5       71.61       72.34      3.53 o 
  -4  -1   5       50.70       60.64      3.14 o 
  -3  -1   5       95.37       97.54      3.18 o 
  -2  -1   5      124.77      140.21      3.32 o 
  -1  -1   5       50.48       42.21      2.32 o 
   0  -1   5      196.79      157.68      2.95 o 
   1  -1   5      111.18       95.57      2.74 o 
   2  -1   5       27.91       21.51      2.02 o 
   3  -1   5       98.60       92.40      3.00 o 
   4  -1   5       58.49       51.73      2.86 o 
   5  -1   5      230.09      225.90      7.24 o 
   6  -1   5        5.64        4.60      3.48 o 
   7  -1   5       29.56       34.09      4.17 o 
   8  -1   5      130.17      135.40      5.80 o 
   9  -1   5        4.12        2.69      4.92 o 
  10  -1   5        0.07       -3.34      6.63 o 
  11  -1   5        6.27        2.68      6.89 o 
 -10   0   5        1.59       -1.70      6.94 o 
  -9   0   5       39.97       37.52      5.14 o 
  -8   0   5       16.75       13.16      4.46 o 
  -7   0   5       50.59       55.82      6.15 o 
  -6   0   5       39.43       31.64      3.51 o 
  -5   0   5       49.18       57.51      4.36 o 
  -4   0   5       25.46       24.57      5.09 o 
  -3   0   5      569.66      581.84     10.08 o 
  -2   0   5      565.55      541.12     18.80 o 
  -1   0   5      123.23      169.37      3.45 o 
   0   0   5      139.04      131.65      2.11 o 
   1   0   5      210.91      198.74      6.90 o 
   2   0   5      423.74      406.53     22.23 o 
   3   0   5       69.66       82.13      3.73 o 
   4   0   5        0.22        2.50      3.44 o 
   5   0   5      833.84      821.68     15.48 o 
   6   0   5      260.13      253.32      5.54 o 
   7   0   5       57.68       65.95      4.45 o 
   8   0   5       88.57       80.72      8.18 o 
   9   0   5       58.41       67.49      5.06 o 
  10   0   5       64.92       53.20      5.66 o 
  11   0   5       30.21       35.55      5.34 o 
 -10   1   5        0.67        5.66      6.51 o 
  -9   1   5        0.47       -0.71      6.09 o 
  -8   1   5      128.27      131.45      6.19 o 
  -7   1   5        0.07       -4.08      5.96 o 
  -6   1   5      347.19      368.41     17.19 o 
  -5   1   5        5.08        4.69      2.95 o 
  -4   1   5        3.56        1.46      3.97 o 
  -3   1   5        1.78       -0.51      3.41 o 
  -2   1   5     4162.79     4251.39     46.41 o 
  -1   1   5       23.81       34.73      2.31 o 
   0   1   5      762.63      734.43      8.42 o 
   1   1   5      114.11      111.91      2.83 o 
   2   1   5      269.26      279.09      5.22 o 
   3   1   5      146.22      156.55      5.42 o 
   4   1   5      644.64      661.05     10.67 o 
   5   1   5      456.17      468.76     14.27 o 
   6   1   5      775.18      760.22     13.74 o 
   7   1   5       86.86       78.32      4.08 o 
   8   1   5        5.23        1.61      3.71 o 
   9   1   5        0.85       -0.53      5.27 o 
  10   1   5       23.74       25.50      4.72 o 
  11   1   5       47.47       54.89      8.49 o 
 -10   2   5        0.25       -5.60      8.49 o 
  -9   2   5        4.79        1.68      5.20 o 
  -8   2   5       14.87       16.74      4.45 o 
  -7   2   5      140.79      131.63      6.18 o 
  -6   2   5        8.00        2.44      5.04 o 
  -5   2   5     1488.70     1487.47     20.79 o 
  -4   2   5       65.08       66.84      3.47 o 
  -3   2   5      134.73      123.68      3.67 o 
  -2   2   5      130.04      143.29      3.89 o 
  -1   2   5      242.81      256.39      5.38 o 
   0   2   5       19.58       16.57      1.50 o 
   1   2   5     1782.97     1890.89     63.66 o 
   2   2   5       60.81       57.45      4.70 o 
   3   2   5     1721.49     1834.43     43.13 o 
   4   2   5      140.87      148.64      3.76 o 
   5   2   5      837.14      780.30     12.65 o 
   6   2   5      299.49      288.08      6.51 o 
   7   2   5      644.06      612.26     11.27 o 
   8   2   5      146.29      142.96      5.28 o 
   9   2   5       79.39       74.41      5.37 o 
  10   2   5        0.00       -5.01      6.12 o 
  11   2   5        0.00       -5.70      5.70 o 
  -9   3   5        0.95       -0.96      5.69 o 
  -8   3   5       59.33       67.60      7.52 o 
  -7   3   5       24.76       20.11      7.43 o 
  -6   3   5       21.81       23.39      3.62 o 
  -5   3   5        4.57       -0.99      3.86 o 
  -4   3   5      960.09      961.03     15.34 o 
  -3   3   5        1.01       -0.02      4.43 o 
  -2   3   5      452.21      458.92     18.37 o 
  -1   3   5      304.80      307.80     14.15 o 
   0   3   5      402.97      376.24      5.04 o 
   1   3   5      194.43      208.62      4.31 o 
   2   3   5      913.71      930.19     12.02 o 
   3   3   5        2.06        0.49      3.87 o 
   4   3   5      477.81      477.53      9.63 o 
   5   3   5       85.51       82.58      3.50 o 
   6   3   5       27.23       27.20      3.11 o 
   7   3   5        0.01       -4.96      4.96 o 
   8   3   5      127.40      121.03      4.92 o 
   9   3   5       77.87       71.83      5.18 o 
  10   3   5       53.78       51.62      8.69 o 
  11   3   5       33.24       24.60      5.76 o 
  -9   4   5       26.90       26.71      5.64 o 
  -8   4   5        8.20       14.30      7.27 o 
  -7   4   5        2.88        3.45      4.40 o 
  -6   4   5       30.99       28.41      4.30 o 
  -5   4   5        0.74        0.06      4.68 o 
  -4   4   5       85.93       82.49      4.14 o 
  -3   4   5       19.51       21.51      3.00 o 
  -2   4   5       21.30       14.99      2.53 o 
  -1   4   5       50.58       42.89      4.81 o 
   0   4   5       35.12       31.95      1.80 o 
   1   4   5       82.12       96.55     13.94 o 
   2   4   5       15.16       13.25      6.64 o 
   3   4   5      228.41      244.98      5.35 o 
   4   4   5      448.86      457.31      8.17 o 
   5   4   5      374.93      355.28      7.32 o 
   6   4   5        8.74        0.23      5.35 o 
   7   4   5        0.04       -2.91      4.57 o 
   8   4   5       23.86       15.50      4.34 o 
   9   4   5       25.67       29.88      7.06 o 
  10   4   5        8.19        4.10      8.06 o 
  11   4   5       27.16       33.30      5.49 o 
  -8   5   5        3.73       -5.05      6.89 o 
  -7   5   5       12.86       15.21      4.46 o 
  -6   5   5       32.76       46.94      4.46 o 
  -5   5   5        7.07        3.77      3.82 o 
  -4   5   5        0.17        0.52      4.43 o 
  -3   5   5       54.42       60.30      5.39 o 
  -2   5   5      389.67      406.11     17.04 o 
  -1   5   5      167.62      162.27      4.48 o 
   0   5   5       22.40       18.75      2.00 o 
   1   5   5      106.96      104.68      3.75 o 
   2   5   5       68.75       64.01      3.26 o 
   3   5   5        6.11       10.10      3.94 o 
   4   5   5      111.19      104.71      3.96 o 
   5   5   5       40.82       36.07      3.44 o 
   6   5   5       56.00       44.66      4.48 o 
   7   5   5      139.13      123.20      4.95 o 
   8   5   5       45.79       32.33      7.09 o 
   9   5   5       42.24       35.03      5.16 o 
  10   5   5       11.57        9.40      4.91 o 
  11   5   5       18.91       14.99      5.64 o 
  -8   6   5        2.33       -1.13      6.81 o 
  -7   6   5        0.09        2.53      4.89 o 
  -6   6   5       11.10       11.77      4.93 o 
  -5   6   5       49.47       55.04      6.57 o 
  -4   6   5       97.51       97.02      6.92 o 
  -3   6   5       85.95       80.45      5.68 o 
  -2   6   5      148.89      140.66     11.03 o 
  -1   6   5       24.27       21.16      4.56 o 
   0   6   5      120.67      116.41      8.87 o 
   1   6   5      234.35      251.22      8.12 o 
   2   6   5      689.53      691.19     16.30 o 
   3   6   5       33.30       33.79      3.18 o 
   4   6   5        4.55       -0.70      4.70 o 
   5   6   5       82.18       79.02      7.00 o 
   6   6   5       84.02       74.82      4.47 o 
   7   6   5        5.83        8.17      3.75 o 
   8   6   5       93.14       86.34      5.66 o 
   9   6   5       32.10       36.76      6.62 o 
  10   6   5       13.48       15.41      5.21 o 
  11   6   5       11.62        8.87      6.63 o 
  -7   7   5        2.32        8.94      9.23 o 
  -6   7   5        3.89       -0.20      5.56 o 
  -5   7   5        0.69       -3.48      6.36 o 
  -4   7   5       87.98       94.92      6.79 o 
  -3   7   5      102.66      103.21      5.58 o 
  -2   7   5      128.28      135.73      5.15 o 
  -1   7   5       63.82       62.31     10.94 o 
   0   7   5        1.26       -1.58      2.28 o 
   1   7   5        2.10        2.92      4.55 o 
   2   7   5      212.78      188.17     11.00 o 
   3   7   5       78.43       72.20      4.25 o 
   4   7   5       71.52       76.17      4.19 o 
   5   7   5       69.57       73.92      4.19 o 
   6   7   5       14.91        9.88     10.47 o 
   7   7   5        1.18       -6.81      7.56 o 
   8   7   5       20.43       31.34      7.19 o 
   9   7   5       94.56       95.40      6.50 o 
  10   7   5       25.35       13.21      8.69 o 
  -6   8   5       12.59       18.16      4.91 o 
  -5   8   5       12.47        8.79      4.82 o 
  -4   8   5       10.87        5.25      4.23 o 
  -3   8   5       36.93       47.65      4.62 o 
  -2   8   5       40.00       36.24      4.56 o 
  -1   8   5       98.68       93.91      5.80 o 
   0   8   5       91.54       81.90      4.88 o 
   1   8   5       14.72       11.48     11.24 o 
   2   8   5      100.82      104.43      4.71 o 
   3   8   5       19.01       17.39      3.56 o 
   4   8   5      121.07      123.56      5.12 o 
   5   8   5      166.37      152.42      6.62 o 
   6   8   5       46.26       53.50      5.17 o 
   7   8   5       64.53       67.18     12.08 o 
   8   8   5        4.43        0.93      5.52 o 
   9   8   5        3.47        3.25      5.89 o 
  10   8   5       28.35       12.79      7.00 o 
  -5   9   5        8.29        5.37      7.24 o 
  -4   9   5        0.40       -1.74      6.95 o 
  -3   9   5        3.78       -8.03      9.41 o 
  -2   9   5       16.49       13.04      4.76 o 
  -1   9   5       57.27       55.94      5.21 o 
   0   9   5       17.05       14.14      5.38 o 
   1   9   5       73.94       69.78     11.82 o 
   2   9   5       48.36       59.17      4.77 o 
   3   9   5        2.06        1.77      5.75 o 
   4   9   5        9.29       11.11      6.45 o 
   5   9   5       13.37        5.56      5.55 o 
   6   9   5        0.20        1.64      5.79 o 
   7   9   5       58.98       49.93      6.23 o 
   8   9   5       19.34       20.15      6.47 o 
   9   9   5        8.49        8.90      6.23 o 
  -4  10   5       14.90       10.77      5.34 o 
  -3  10   5        0.17       -2.14      4.96 o 
  -2  10   5       19.20       21.72      4.79 o 
  -1  10   5        0.35       -8.34      8.34 o 
   0  10   5       34.95       37.90      3.73 o 
   1  10   5        2.09        0.51      5.53 o 
   2  10   5       26.44       31.34      5.89 o 
   3  10   5        9.61        4.08      5.84 o 
   4  10   5       27.96       30.96      4.71 o 
   5  10   5       10.52        3.98      4.93 o 
   6  10   5        0.77        0.33      7.18 o 
   7  10   5        0.81        2.99      6.48 o 
   8  10   5       48.86       50.36      6.21 o 
  -2  11   5        0.39       -7.09      7.09 o 
  -1  11   5       15.24       13.43      5.29 o 
   0  11   5        1.45        2.54      4.14 o 
   1  11   5        2.23        1.81     11.90 o 
   2  11   5        1.78       -7.09     10.39 o 
   3  11   5       11.50        5.78      9.36 o 
   4  11   5        1.76        3.11      4.86 o 
   5  11   5       36.66       44.97      5.54 o 
   6  11   5        2.08        6.45      5.53 o 
   1  12   5        0.12       -5.73      5.73 o 
   2  12   5        1.91       -5.88      7.01 o 
   3  12   5        0.87       -6.91      6.91 o 
  -4 -11   6       30.41       38.95      5.89 o 
  -3 -11   6        8.04       14.11      5.13 o 
  -2 -11   6       12.40       11.87      9.73 o 
  -1 -11   6       13.16       13.36      5.29 o 
   0 -11   6       27.29       36.53      3.83 o 
   1 -11   6       24.82       42.66     11.36 o 
   2 -11   6       34.58       38.93      8.14 o 
  -6 -10   6        0.55        1.83      5.87 o 
  -5 -10   6        1.76       -0.10      5.36 o 
  -4 -10   6       12.45        5.48      5.71 o 
  -3 -10   6       95.36      111.93     11.09 o 
  -2 -10   6       57.72       57.95      5.77 o 
  -1 -10   6       32.98       41.03      5.34 o 
   0 -10   6       24.92       26.91      3.73 o 
   1 -10   6        1.03       -6.30      6.30 o 
   2 -10   6        0.59        8.11     11.83 o 
   3 -10   6        9.63       16.62     10.20 o 
   4 -10   6       56.16       56.35      6.46 o 
  -7  -9   6       60.52       66.91      6.21 o 
  -6  -9   6       33.09       40.46      5.79 o 
  -5  -9   6       23.78       24.07      5.13 o 
  -4  -9   6       69.36       73.31      5.50 o 
  -3  -9   6        2.39        4.56      4.43 o 
  -2  -9   6       39.53       45.21      4.71 o 
  -1  -9   6       53.05       51.94      8.02 o 
   0  -9   6       42.67       43.92      3.02 o 
   1  -9   6       83.13       81.43      5.90 o 
   2  -9   6       10.88        2.46      5.09 o 
   3  -9   6        2.06        5.46      4.85 o 
   4  -9   6       20.57       31.80      5.09 o 
   5  -9   6       85.52       75.20      6.89 o 
  -8  -8   6        1.23       -1.13      5.51 o 
  -7  -8   6       16.89       11.46     10.77 o 
  -6  -8   6        4.15       -2.14      5.27 o 
  -5  -8   6       51.20       49.30      6.66 o 
  -4  -8   6       63.65       62.82      5.24 o 
  -3  -8   6        4.30        2.20      5.55 o 
  -2  -8   6        3.17       -4.42      4.42 o 
  -1  -8   6       28.64       31.46      4.27 o 
   0  -8   6       92.19       83.98      6.92 o 
   1  -8   6        7.64        4.49      5.79 o 
   2  -8   6      253.37      272.96      8.13 o 
   3  -8   6       40.08       43.54      5.16 o 
   4  -8   6        1.15       -1.81      5.44 o 
   5  -8   6        0.00        1.59      9.92 o 
   6  -8   6       95.27      100.20      6.96 o 
  -9  -7   6       22.02       13.45      5.68 o 
  -8  -7   6        0.79       -3.92      9.24 o 
  -7  -7   6       17.95       12.03      4.60 o 
  -6  -7   6        5.52        3.26      4.89 o 
  -5  -7   6      175.57      168.75      9.03 o 
  -4  -7   6      258.95      252.75      7.69 o 
  -3  -7   6      104.56       95.86      9.93 o 
  -2  -7   6       10.68       10.84      3.06 o 
  -1  -7   6        6.29        1.90      3.83 o 
   0  -7   6      116.80      106.18      9.24 o 
   1  -7   6      433.13      426.23      8.85 o 
   2  -7   6        0.29       -1.74      4.87 o 
   3  -7   6      198.64      192.02      6.78 o 
   4  -7   6        6.74       10.76      3.67 o 
   5  -7   6        3.80       -2.40      4.74 o 
   6  -7   6       12.80        6.68     17.63 o 
   7  -7   6       38.59       35.48      5.86 o 
  -9  -6   6       77.48       74.55      6.68 o 
  -8  -6   6       17.26       17.43      4.98 o 
  -7  -6   6        8.47       -3.71      4.95 o 
  -6  -6   6       20.00       18.19      7.79 o 
  -5  -6   6       78.08       68.76      4.54 o 
  -4  -6   6      181.89      181.19      5.66 o 
  -3  -6   6      201.86      194.52      5.55 o 
  -2  -6   6      127.43      120.99      4.54 o 
  -1  -6   6      159.69      147.14     10.76 o 
   0  -6   6       74.56       77.50      2.98 o 
   1  -6   6       19.59       15.42      3.26 o 
   2  -6   6      130.11      139.67     12.50 o 
   3  -6   6        2.59        3.63      3.50 o 
   4  -6   6      144.65      146.71      5.13 o 
   5  -6   6        0.94       -5.41      5.41 o 
   6  -6   6        3.81        5.38      6.58 o 
   7  -6   6        3.64        1.94      6.09 o 
   8  -6   6       65.70       75.90      6.18 o 
 -10  -5   6        5.92       -1.18     12.08 o 
  -9  -5   6       50.71       59.02     19.88 o 
  -8  -5   6        0.79       -4.08      6.31 o 
  -7  -5   6      119.17      112.93      6.21 o 
  -6  -5   6      118.37      105.93      8.27 o 
  -5  -5   6        7.65       13.08      3.28 o 
  -4  -5   6        3.16        2.32      3.58 o 
  -3  -5   6       21.34       19.87      3.12 o 
  -2  -5   6      557.15      511.05     29.75 o 
  -1  -5   6      573.95      572.63     25.08 o 
   0  -5   6        2.50       -1.73      2.82 o 
   1  -5   6       41.32       38.74      3.06 o 
   2  -5   6       50.72       50.21      3.52 o 
   3  -5   6      104.55      105.18      7.38 o 
   4  -5   6       33.77       32.48      3.32 o 
   5  -5   6       86.05       91.16      5.60 o 
   6  -5   6        4.70        4.64      6.43 o 
   7  -5   6      157.89      162.53      7.31 o 
   8  -5   6        5.24        8.67      7.78 o 
   9  -5   6        2.54       -6.88      7.00 o 
 -10  -4   6       32.56       34.92      5.91 o 
  -9  -4   6        2.38        5.53      5.45 o 
  -8  -4   6        3.51       -2.93      5.44 o 
  -7  -4   6       33.18       28.30      7.98 o 
  -6  -4   6       27.28       26.07      3.72 o 
  -5  -4   6      256.60      242.14      5.79 o 
  -4  -4   6      218.73      214.82      5.33 o 
  -3  -4   6        0.10        0.42      8.48 o 
  -2  -4   6       59.84       55.93      3.25 o 
  -1  -4   6        2.32        3.60      2.81 o 
   0  -4   6      204.83      187.83      3.10 o 
   1  -4   6        0.02       -1.53      4.44 o 
   2  -4   6      758.81      781.69     14.27 o 
   3  -4   6       30.31       28.89      2.99 o 
   4  -4   6      335.14      311.02      7.00 o 
   5  -4   6        9.82        5.41      4.02 o 
   6  -4   6       22.22       25.65      3.48 o 
   7  -4   6       12.46        7.22      4.63 o 
   8  -4   6      330.20      340.40     12.41 o 
   9  -4   6        1.01       -6.82      6.82 o 
 -10  -3   6       10.79       -2.90     12.75 o 
  -9  -3   6       79.81       77.38      6.28 o 
  -8  -3   6      113.13      104.57      6.24 o 
  -7  -3   6      138.64      152.43      6.24 o 
  -6  -3   6       37.15       39.48      3.68 o 
  -5  -3   6       94.93      101.36      4.22 o 
  -4  -3   6      492.25      459.69     10.01 o 
  -3  -3   6     1526.27     1513.14     17.51 o 
  -2  -3   6       68.25       77.69      3.13 o 
  -1  -3   6      390.64      381.42     23.55 o 
   0  -3   6      136.18      131.67      2.67 o 
   1  -3   6       85.86       75.50      3.13 o 
   2  -3   6        9.60       10.22      2.16 o 
   3  -3   6      380.54      362.07      7.46 o 
   4  -3   6       44.33       49.49      4.70 o 
   5  -3   6     1138.89     1072.53     17.16 o 
   6  -3   6      150.31      151.91      5.29 o 
   7  -3   6        9.61        1.18      5.29 o 
   8  -3   6        8.26        1.18      4.99 o 
   9  -3   6      164.28      171.77      7.84 o 
  10  -3   6       16.33        5.82      7.92 o 
 -10  -2   6       10.10        0.16     11.61 o 
  -9  -2   6        0.29       -6.55      6.55 o 
  -8  -2   6      246.47      235.02      8.31 o 
  -7  -2   6       73.31       75.28      4.80 o 
  -6  -2   6      169.97      171.65      5.41 o 
  -5  -2   6       63.85       62.04      6.01 o 
  -4  -2   6        1.07        0.07      4.11 o 
  -3  -2   6       21.99       17.53      2.69 o 
  -2  -2   6     1354.65     1318.46     15.19 o 
  -1  -2   6       47.63       52.70      3.04 o 
   0  -2   6     1228.99     1199.96     15.75 o 
   1  -2   6       20.88       15.81      2.37 o 
   2  -2   6       22.29       22.57      2.37 o 
   3  -2   6       41.30       39.71      2.65 o 
   4  -2   6      112.79       96.18      3.59 o 
   5  -2   6        6.03        1.32      3.32 o 
   6  -2   6      825.04      815.32     15.49 o 
   7  -2   6       10.51        5.30      3.92 o 
   8  -2   6        4.05        8.88      6.20 o 
   9  -2   6       14.89       17.89      4.62 o 
  10  -2   6      112.61      110.74      7.12 o 
 -10  -1   6        0.03       -0.82      7.15 o 
  -9  -1   6       21.86       29.63      4.76 o 
  -8  -1   6        5.88        0.89      6.02 o 
  -7  -1   6      244.57      247.09      7.31 o 
  -6  -1   6        6.99       -2.25      3.87 o 
  -5  -1   6      184.02      178.37      8.15 o 
  -4  -1   6      111.86      125.23      4.04 o 
  -3  -1   6      276.61      289.77     14.13 o 
  -2  -1   6       41.67       43.68      2.84 o 
  -1  -1   6     2483.80     2382.32     32.07 o 
   0  -1   6       49.62       48.88      1.75 o 
   1  -1   6      191.66      217.40      7.07 o 
   2  -1   6      173.52      195.52      4.09 o 
   3  -1   6       55.07       57.68      2.99 o 
   4  -1   6      154.40      170.97      4.14 o 
   5  -1   6      340.54      337.48      7.23 o 
   6  -1   6      226.45      214.36      5.60 o 
   7  -1   6      162.83      164.96      5.37 o 
   8  -1   6       73.50       71.28     10.09 o 
   9  -1   6       23.27       26.75      9.62 o 
  10  -1   6        0.49        1.23      5.77 o 
  11  -1   6        4.34       -7.91      7.91 o 
 -10   0   6       43.73       52.71      8.84 o 
  -9   0   6       31.09       37.84      6.77 o 
  -8   0   6       36.32       31.57      4.75 o 
  -7   0   6        0.27       -0.88      4.43 o 
  -6   0   6      224.51      211.78      5.65 o 
  -5   0   6        1.10       -4.58      4.58 o 
  -4   0   6      938.32      921.68     14.30 o 
  -3   0   6      184.52      176.23      9.39 o 
  -2   0   6      357.34      379.35     23.20 o 
  -1   0   6       22.50       27.13      2.16 o 
   0   0   6     1709.88     1710.56     10.92 o 
   1   0   6       14.30       15.00      2.40 o 
   2   0   6       54.88       54.60      2.52 o 
   3   0   6       84.79       77.35      3.49 o 
   4   0   6      144.46      139.06      7.09 o 
   5   0   6       50.23       43.62      4.34 o 
   6   0   6      371.63      346.24      7.25 o 
   7   0   6       13.07       16.78      3.26 o 
   8   0   6       89.17       83.51      5.25 o 
   9   0   6       67.26       60.98      7.55 o 
  10   0   6       13.61       11.73      4.65 o 
  11   0   6        2.01        3.15      6.42 o 
 -10   1   6       13.87       10.93      9.62 o 
  -9   1   6       53.82       58.20      5.67 o 
  -8   1   6        7.70       10.07      4.37 o 
  -7   1   6       21.66       24.85     14.58 o 
  -6   1   6       39.11       42.06      7.91 o 
  -5   1   6       62.24       62.99      3.76 o 
  -4   1   6        0.96        3.10      2.52 o 
  -3   1   6      204.18      209.40      5.36 o 
  -2   1   6       65.55       56.46      2.98 o 
  -1   1   6        7.92        3.87      2.14 o 
   0   1   6        1.41       -0.62      1.95 o 
   1   1   6       62.68       43.12      3.07 o 
   2   1   6      197.95      192.38      4.24 o 
   3   1   6      699.90      716.10     34.10 o 
   4   1   6      155.60      155.92      3.97 o 
   5   1   6      296.33      306.82      7.15 o 
   6   1   6      129.63      121.60      4.63 o 
   7   1   6      110.19       96.89      4.46 o 
   8   1   6       40.92       45.88      4.29 o 
   9   1   6       56.92       49.60      4.98 o 
  10   1   6       27.74       33.02      4.90 o 
  11   1   6       36.97       35.51      5.56 o 
  -9   2   6        6.98       -0.20      4.83 o 
  -8   2   6       26.45       27.93      4.68 o 
  -7   2   6        0.26        3.94      4.31 o 
  -6   2   6      204.63      216.81      5.89 o 
  -5   2   6        1.99       -0.93      4.76 o 
  -4   2   6      191.57      177.01      4.92 o 
  -3   2   6       16.49       19.16      2.61 o 
  -2   2   6      768.99      814.59     16.83 o 
  -1   2   6      131.80      157.07      3.83 o 
   0   2   6      820.49      802.73      8.10 o 
   1   2   6      295.97      304.66      5.98 o 
   2   2   6       55.77       51.45      3.08 o 
   3   2   6       86.11       91.49      3.22 o 
   4   2   6      379.22      359.37     16.77 o 
   5   2   6        1.59       -1.96      4.16 o 
   6   2   6     1171.72     1148.66     17.22 o 
   7   2   6      141.44      128.95      8.74 o 
   8   2   6       10.17       12.95      3.44 o 
   9   2   6        1.50       -0.37      5.89 o 
  10   2   6        2.07       -5.91      6.18 o 
  11   2   6       43.50       38.82      5.91 o 
  -9   3   6        0.01        3.29     21.72 o 
  -8   3   6        5.79        8.09      5.11 o 
  -7   3   6        8.56        2.03      4.73 o 
  -6   3   6        4.89        3.88      4.46 o 
  -5   3   6      131.33      123.95      4.97 o 
  -4   3   6       10.12        6.30      3.23 o 
  -3   3   6      489.70      466.80     16.50 o 
  -2   3   6       62.53       58.27      4.91 o 
  -1   3   6      123.33      126.68      3.80 o 
   0   3   6       52.34       60.39      2.06 o 
   1   3   6     1801.74     1866.94     17.62 o 
   2   3   6      324.60      327.45      6.64 o 
   3   3   6     2685.84     2690.39     21.93 o 
   4   3   6       22.31       21.64      2.64 o 
   5   3   6       65.69       59.45      3.38 o 
   6   3   6      293.02      281.34      9.36 o 
   7   3   6      175.48      176.23      5.45 o 
   8   3   6       42.56       40.40      4.69 o 
   9   3   6      149.38      142.47      6.60 o 
  10   3   6       11.24        5.48      6.85 o 
  11   3   6        1.18        1.44      7.16 o 
  -9   4   6        3.61        9.29      4.77 o 
  -8   4   6       14.98        1.85      5.09 o 
  -7   4   6        6.14        6.80      4.94 o 
  -6   4   6       10.63       11.89      3.94 o 
  -5   4   6       39.61       38.15      3.72 o 
  -4   4   6      810.66      773.72     15.53 o 
  -3   4   6       85.16       84.84      9.90 o 
  -2   4   6      325.52      316.84      6.63 o 
  -1   4   6        2.19        0.62      2.97 o 
   0   4   6        9.34       14.94      1.77 o 
   1   4   6      206.20      223.06      5.37 o 
   2   4   6      639.66      682.30     11.89 o 
   3   4   6      125.82      115.01      3.88 o 
   4   4   6      139.36      159.57      4.45 o 
   5   4   6       17.24       16.50      3.10 o 
   6   4   6      151.07      140.48      9.92 o 
   7   4   6       16.25       16.33      4.78 o 
   8   4   6        1.07        0.31      5.11 o 
   9   4   6      125.28      113.82     14.29 o 
  10   4   6       16.67       15.06      4.90 o 
  11   4   6       14.95       -1.52      6.74 o 
  -8   5   6       10.71       15.09      8.07 o 
  -7   5   6        5.80        1.76      5.32 o 
  -6   5   6        4.49        5.45      4.44 o 
  -5   5   6        0.47        0.54      4.42 o 
  -4   5   6        8.46        7.46      3.85 o 
  -3   5   6      101.79      103.97      4.58 o 
  -2   5   6      269.37      253.81      5.95 o 
  -1   5   6      172.65      205.20      6.90 o 
   0   5   6      355.51      384.21      5.56 o 
   1   5   6       16.96       14.54      5.18 o 
   2   5   6      226.24      221.26      5.06 o 
   3   5   6      152.12      136.79      4.26 o 
   4   5   6      381.04      357.20      7.65 o 
   5   5   6       13.74       23.96      4.83 o 
   6   5   6       12.65       13.41      3.44 o 
   7   5   6        0.24        2.26      3.81 o 
   8   5   6       14.93       22.98      9.65 o 
   9   5   6       31.16       36.23      4.90 o 
  10   5   6       52.51       60.69      6.08 o 
  11   5   6       17.68       20.45      5.34 o 
  -7   6   6        4.85        1.51      6.93 o 
  -6   6   6        8.64       13.34      4.31 o 
  -5   6   6       35.35       31.27      4.70 o 
  -4   6   6        0.02       -5.44      5.44 o 
  -3   6   6        2.74       -1.33      6.53 o 
  -2   6   6       73.77       83.31      4.36 o 
  -1   6   6       54.77       48.97      3.77 o 
   0   6   6        9.91        7.79      2.06 o 
   1   6   6       54.34       57.82      3.68 o 
   2   6   6       22.95       16.94     10.94 o 
   3   6   6       23.19       23.10      6.43 o 
   4   6   6      107.42       88.43      8.99 o 
   5   6   6       47.22       52.91      3.97 o 
   6   6   6        5.99        3.85      3.20 o 
   7   6   6       81.09       80.16      5.14 o 
   8   6   6        9.05        0.93      6.12 o 
   9   6   6       17.86        6.87      7.59 o 
  10   6   6        3.42        0.64      6.09 o 
  -7   7   6        0.04       -0.97      7.08 o 
  -6   7   6        0.00       -0.70      6.22 o 
  -5   7   6       11.26       11.14      5.89 o 
  -4   7   6       25.19       19.31      4.68 o 
  -3   7   6        2.33       -2.80      7.24 o 
  -2   7   6       44.85       48.59      4.24 o 
  -1   7   6       26.05       29.42      4.40 o 
   0   7   6      220.17      205.98     18.56 o 
   1   7   6        0.02       -2.61      4.93 o 
   2   7   6      181.32      174.70      5.42 o 
   3   7   6       79.81       71.75      4.19 o 
   4   7   6        0.00       -1.00      3.74 o 
   5   7   6        0.54       -3.63      5.69 o 
   6   7   6        0.87       -4.96      5.35 o 
   7   7   6       12.20       -0.86      6.22 o 
   8   7   6       74.66       80.87     11.67 o 
   9   7   6       19.71       20.80      4.97 o 
  10   7   6        7.77        5.82      5.76 o 
  -6   8   6        0.15        6.42      5.02 o 
  -5   8   6        0.62       -3.97      6.41 o 
  -4   8   6       33.13       29.62      7.29 o 
  -3   8   6       45.03       45.27      7.92 o 
  -2   8   6        9.62        6.35      6.88 o 
  -1   8   6       78.70       60.52      5.71 o 
   0   8   6        4.40       -3.06      3.06 o 
   1   8   6       23.16       32.06      6.42 o 
   2   8   6       64.91       61.88      9.40 o 
   3   8   6       69.73       63.06      5.14 o 
   4   8   6       28.92       33.14      4.30 o 
   5   8   6       54.88       48.53      5.36 o 
   6   8   6        4.74        0.08      5.63 o 
   7   8   6        0.23       -6.24      6.24 o 
   8   8   6        2.91       -5.30     10.07 o 
   9   8   6       64.60       73.41      6.15 o 
  -5   9   6        2.17        2.29      5.06 o 
  -4   9   6        7.36       10.48      5.67 o 
  -3   9   6       24.64       29.80      4.92 o 
  -2   9   6       62.98       59.21      6.08 o 
  -1   9   6       36.27       50.21     12.29 o 
   0   9   6       42.76       36.38      3.23 o 
   1   9   6       29.86       27.66      4.47 o 
   2   9   6        0.29       -4.45      4.45 o 
   3   9   6        0.87       -2.24      5.85 o 
   4   9   6       15.27       11.33      4.61 o 
   5   9   6       70.73       74.40      5.60 o 
   6   9   6      128.30      139.02      6.95 o 
   7   9   6       18.22       18.90      5.00 o 
   8   9   6        0.07       -1.22      8.08 o 
   9   9   6       10.11       11.07      4.95 o 
  -3  10   6        3.04        5.92     10.93 o 
  -2  10   6        2.59        2.92      6.09 o 
  -1  10   6        6.59        2.10      5.38 o 
   0  10   6        3.61       -3.29      4.69 o 
   1  10   6       23.01       26.99      5.18 o 
   2  10   6        9.80       15.31      4.45 o 
   3  10   6        3.57       -5.40      5.40 o 
   4  10   6        6.04        1.95      5.36 o 
   5  10   6       11.02       10.28      4.98 o 
   6  10   6        4.89       -7.63     13.09 o 
   7  10   6       59.90       72.53      6.48 o 
   8  10   6        7.26        6.31      6.03 o 
  -1  11   6        0.19        4.63      6.55 o 
   0  11   6        9.14       10.32      7.70 o 
   1  11   6        1.51        2.18      5.42 o 
   2  11   6        4.26       -6.45      6.45 o 
   3  11   6        0.71       -7.87      7.87 o 
   4  11   6       17.82       19.26      8.55 o 
   5  11   6        2.20       -2.64      6.79 o 
   6  11   6        2.35       -4.52      7.38 o 
  -3 -11   7        4.50        5.10      6.88 o 
  -2 -11   7       13.56       12.09     12.27 o 
  -1 -11   7       71.91       92.62      7.01 o 
   0 -11   7       25.49       24.85      4.69 o 
  -5 -10   7       10.11       -0.52      6.39 o 
  -4 -10   7       77.11       75.16      6.61 o 
  -3 -10   7        7.48        3.05      6.61 o 
  -2 -10   7        5.69        4.52      6.24 o 
  -1 -10   7       10.88        6.91      8.51 o 
   0 -10   7       69.46       69.26      4.64 o 
   1 -10   7       78.28       81.70      6.25 o 
   2 -10   7       35.06       36.34      5.97 o 
   3 -10   7       52.84       40.66      9.15 o 
  -7  -9   7        1.50       -1.23      4.89 o 
  -6  -9   7        0.18       -0.71      6.24 o 
  -5  -9   7       19.61       20.56      7.27 o 
  -4  -9   7       29.74       29.33      5.50 o 
  -3  -9   7       66.46       68.70      5.76 o 
  -2  -9   7       18.58       25.03      4.51 o 
  -1  -9   7       13.34       10.65      6.09 o 
   0  -9   7       36.31       39.38      3.12 o 
   1  -9   7        0.03        1.26      4.45 o 
   2  -9   7       12.53        6.48      4.82 o 
   3  -9   7        1.15       -3.43      6.39 o 
   4  -9   7       77.29       84.53      6.53 o 
   5  -9   7        8.43       -8.53      8.53 o 
  -8  -8   7        1.85       -1.65      7.02 o 
  -7  -8   7       34.94       46.74     17.31 o 
  -6  -8   7       55.35       45.89      5.78 o 
  -5  -8   7        8.16        4.81      5.42 o 
  -4  -8   7       61.15       70.14      5.48 o 
  -3  -8   7        3.73        1.17      4.76 o 
  -2  -8   7       70.49       69.58      5.35 o 
  -1  -8   7      129.64      137.13      6.30 o 
   0  -8   7        0.60       -1.12      3.08 o 
   1  -8   7      104.50      111.39      5.96 o 
   2  -8   7       10.55        7.80      4.97 o 
   3  -8   7        0.23        3.20      5.39 o 
   4  -8   7        0.66        2.69      4.80 o 
   5  -8   7        5.84        7.43      5.24 o 
   6  -8   7        9.35        7.35     12.55 o 
  -8  -7   7        6.03       -0.48      6.71 o 
  -7  -7   7        7.18        6.59      4.82 o 
  -6  -7   7       59.33       69.60      5.39 o 
  -5  -7   7       19.06        7.47      5.43 o 
  -4  -7   7       15.93       14.94      5.45 o 
  -3  -7   7        2.81       -1.16      4.20 o 
  -2  -7   7       85.59       81.54     11.05 o 
  -1  -7   7       51.65       47.98      3.99 o 
   0  -7   7       39.10       36.95      4.17 o 
   1  -7   7        7.26        1.42      4.08 o 
   2  -7   7       93.21       90.82      5.57 o 
   3  -7   7       12.45        3.51      5.68 o 
   4  -7   7        0.05       -2.72      5.66 o 
   5  -7   7        0.04        1.21      4.72 o 
   6  -7   7       64.53       77.48      5.89 o 
   7  -7   7        2.01        5.58      4.58 o 
  -9  -6   7       51.88       56.93      6.55 o 
  -8  -6   7        0.92        5.01      5.78 o 
  -7  -6   7       10.39        4.94      4.52 o 
  -6  -6   7        7.99        3.09      4.45 o 
  -5  -6   7      106.87      109.92     11.13 o 
  -4  -6   7      364.53      337.43      7.36 o 
  -3  -6   7      240.60      227.65      6.01 o 
  -2  -6   7        2.26        4.92      3.22 o 
  -1  -6   7      120.49      102.88      4.51 o 
   0  -6   7       69.19       74.82      2.88 o 
   1  -6   7      593.25      558.95     11.32 o 
   2  -6   7       34.26       29.84      4.09 o 
   3  -6   7      129.64      132.65      5.06 o 
   4  -6   7       25.19       25.86      3.87 o 
   5  -6   7        7.68        5.80      5.75 o 
   6  -6   7       21.11       19.33      6.88 o 
   7  -6   7       50.53       47.77      5.43 o 
   8  -6   7        0.83        1.93      6.42 o 
  -9  -5   7       89.45       83.88      6.86 o 
  -8  -5   7       67.95       75.37      7.39 o 
  -7  -5   7        6.08        7.77      4.30 o 
  -6  -5   7       11.79        2.48      5.03 o 
  -5  -5   7       71.80       72.18      4.38 o 
  -4  -5   7      312.49      306.05      7.07 o 
  -3  -5   7      455.16      450.07      9.81 o 
  -2  -5   7      482.08      465.35     13.84 o 
  -1  -5   7        4.50        3.63      2.82 o 
   0  -5   7       37.26       45.00      2.41 o 
   1  -5   7      118.70      107.83      5.98 o 
   2  -5   7      699.22      701.20     12.78 o 
   3  -5   7        1.61        2.31      3.50 o 
   4  -5   7      311.04      294.80      6.73 o 
   5  -5   7        0.74       -0.67      4.03 o 
   6  -5   7      107.18      103.86      5.69 o 
   7  -5   7       17.23       13.60      6.65 o 
   8  -5   7       58.80       65.75      6.21 o 
   9  -5   7        0.06        3.70      8.61 o 
  -9  -4   7       16.59        6.47      5.43 o 
  -8  -4   7       41.19       44.51      5.74 o 
  -7  -4   7      235.53      224.85      7.69 o 
  -6  -4   7      175.90      155.62      6.28 o 
  -5  -4   7       69.45       69.53      5.62 o 
  -4  -4   7        3.13        0.03      3.53 o 
  -3  -4   7      297.91      292.26      5.91 o 
  -2  -4   7      203.91      194.64      5.51 o 
  -1  -4   7     1151.06     1124.49     24.58 o 
   0  -4   7        2.84       -2.91      2.91 o 
   1  -4   7       27.87       28.01      3.20 o 
   2  -4   7        9.84        1.69      2.89 o 
   3  -4   7       81.64       86.22      4.00 o 
   4  -4   7      179.22      163.53      7.90 o 
   5  -4   7       98.87       85.66      4.33 o 
   6  -4   7        0.15       -3.79      5.21 o 
   7  -4   7      184.30      167.66      7.02 o 
   8  -4   7       40.97       41.11      6.94 o 
   9  -4   7       14.27       16.77     13.60 o 
 -10  -3   7       35.17       33.09      7.61 o 
  -9  -3   7        0.06       -1.13      4.98 o 
  -8  -3   7        3.82       -5.48      6.48 o 
  -7  -3   7        1.29        5.34      8.15 o 
  -6  -3   7       51.16       50.08      4.26 o 
  -5  -3   7       60.70       57.68      3.80 o 
  -4  -3   7      131.06      134.97      4.50 o 
  -3  -3   7        3.80       -0.47      5.40 o 
  -2  -3   7      152.05      147.26      4.41 o 
  -1  -3   7        0.01       -3.91      3.91 o 
   0  -3   7      692.99      674.28      8.48 o 
   1  -3   7        0.02        0.39      2.36 o 
   2  -3   7       16.07       12.79      2.52 o 
   3  -3   7      150.00      159.50      4.54 o 
   4  -3   7      278.62      253.18      5.65 o 
   5  -3   7        1.11        3.32      3.41 o 
   6  -3   7        7.95        2.36      4.38 o 
   7  -3   7       27.07       29.97      4.48 o 
   8  -3   7      285.42      270.17      8.67 o 
   9  -3   7       18.67       22.96      4.84 o 
  10  -3   7       13.03       21.48     19.80 o 
 -10  -2   7        6.72       11.76      6.97 o 
  -9  -2   7       62.33       60.21      5.88 o 
  -8  -2   7        1.87        0.55      4.30 o 
  -7  -2   7        2.07        2.20      4.38 o 
  -6  -2   7       13.36       13.70      3.24 o 
  -5  -2   7       37.73       35.58      4.11 o 
  -4  -2   7       16.34       15.91      3.11 o 
  -3  -2   7      623.83      594.00     11.64 o 
  -2  -2   7       40.13       35.75      2.98 o 
  -1  -2   7       97.78       87.26      5.74 o 
   0  -2   7      799.76      733.20      8.41 o 
   1  -2   7      136.96      136.43      8.64 o 
   2  -2   7        0.00       -3.55      3.97 o 
   3  -2   7       43.69       37.65      2.81 o 
   4  -2   7        9.21        9.84      2.65 o 
   5  -2   7      552.52      571.08     15.27 o 
   6  -2   7       12.43        4.54      5.46 o 
   7  -2   7        5.73        6.80      3.50 o 
   8  -2   7       21.15       14.03      4.54 o 
   9  -2   7       37.18       39.09      5.31 o 
  10  -2   7       23.22       24.54      7.02 o 
 -10  -1   7       11.64        9.01      9.82 o 
  -9  -1   7        1.35        1.23      5.40 o 
  -8  -1   7      153.22      157.96      6.87 o 
  -7  -1   7        1.08        2.85      5.40 o 
  -6  -1   7      285.90      265.09      6.46 o 
  -5  -1   7       40.77       30.53      4.42 o 
  -4  -1   7        0.52       -6.16      6.16 o 
  -3  -1   7       52.77       64.86      3.67 o 
  -2  -1   7      996.80      996.41     14.00 o 
  -1  -1   7       13.62       18.01      5.27 o 
   0  -1   7      253.11      252.32      3.77 o 
   1  -1   7      109.21      120.54      3.36 o 
   2  -1   7       50.65       64.14      4.01 o 
   3  -1   7        1.36       -1.53      2.62 o 
   4  -1   7      142.42      138.12      7.98 o 
   5  -1   7        0.05       -0.43      4.23 o 
   6  -1   7      526.03      545.35     10.72 o 
   7  -1   7       77.97       83.64      4.29 o 
   8  -1   7       17.60        9.32      6.09 o 
   9  -1   7        9.19        7.01      6.33 o 
  10  -1   7       34.93       34.03      8.52 o 
 -10   0   7        4.51       -0.79      6.51 o 
  -9   0   7        7.50        2.39      5.69 o 
  -8   0   7       11.78        5.60      4.73 o 
  -7   0   7      241.98      244.73     10.55 o 
  -6   0   7        3.11        2.36      4.09 o 
  -5   0   7      105.32      101.42     10.39 o 
  -4   0   7        9.73       13.36      7.34 o 
  -3   0   7       26.93       19.47      3.21 o 
  -2   0   7        7.43       -0.35      2.90 o 
  -1   0   7      978.73      936.02     12.94 o 
   0   0   7       18.52        9.16      2.48 o 
   1   0   7      953.33      889.70     35.04 o 
   2   0   7      229.78      218.97      6.89 o 
   3   0   7        9.10       10.38      2.55 o 
   4   0   7       81.72      101.43      3.64 o 
   5   0   7      763.25      737.53     13.56 o 
   6   0   7      103.13      111.60      4.43 o 
   7   0   7      426.08      408.81      8.76 o 
   8   0   7       39.67       39.12      4.43 o 
   9   0   7       11.45        7.16      4.63 o 
  10   0   7        2.02       -1.98     10.09 o 
  11   0   7       21.53       40.48     11.68 o 
  -9   1   7       13.51       13.73      4.91 o 
  -8   1   7        1.81        2.69      4.93 o 
  -7   1   7       10.25        9.71      3.92 o 
  -6   1   7      102.47      104.99      7.71 o 
  -5   1   7        0.20        0.94      3.48 o 
  -4   1   7      497.81      484.17     17.88 o 
  -3   1   7        0.01       -0.32      2.90 o 
  -2   1   7        0.45        2.51      3.57 o 
  -1   1   7       21.46       21.43      2.47 o 
   0   1   7     2956.16     2927.52     25.33 o 
   1   1   7       22.68       25.12      2.69 o 
   2   1   7      822.18      773.48     29.28 o 
   3   1   7        2.59       -0.34      3.54 o 
   4   1   7      136.42      142.89      4.19 o 
   5   1   7      132.32      135.73      9.97 o 
   6   1   7      870.11      843.83     15.49 o 
   7   1   7       23.60       28.34      4.39 o 
   8   1   7       74.40       72.30      5.19 o 
   9   1   7       79.13       89.60      5.40 o 
  10   1   7        9.85        1.27      6.50 o 
  11   1   7       12.97       17.46      5.20 o 
  -9   2   7       33.22       30.65     11.64 o 
  -8   2   7       15.80        4.74      6.87 o 
  -7   2   7       33.63       26.94      6.07 o 
  -6   2   7        0.57       -0.84      5.30 o 
  -5   2   7       17.40       17.28      3.32 o 
  -4   2   7        0.93       -4.07      4.79 o 
  -3   2   7      409.26      404.11     19.84 o 
  -2   2   7       63.14       56.28      3.10 o 
  -1   2   7      217.00      210.98     13.14 o 
   0   2   7      344.91      359.55      5.09 o 
   1   2   7        4.33        3.29      2.33 o 
   2   2   7      149.24      159.07      7.71 o 
   3   2   7      502.35      498.66     10.27 o 
   4   2   7      392.25      398.91     13.04 o 
   5   2   7       50.81       58.64      3.58 o 
   6   2   7       11.12        6.45      3.73 o 
   7   2   7       60.44       63.91      3.92 o 
   8   2   7       12.44       17.66      5.54 o 
   9   2   7       69.86       70.31      5.47 o 
  10   2   7       49.62       44.23      5.73 o 
  11   2   7       41.83       50.28      6.15 o 
  -9   3   7        0.14       -1.51      5.58 o 
  -8   3   7       28.19       27.82      5.21 o 
  -7   3   7       29.49       25.14      5.53 o 
  -6   3   7       98.91       98.11      6.79 o 
  -5   3   7        3.25        5.12      8.55 o 
  -4   3   7       16.08       23.59      7.14 o 
  -3   3   7       11.79       15.06      3.10 o 
  -2   3   7      178.87      186.44      5.87 o 
  -1   3   7      101.47      104.08      8.20 o 
   0   3   7      393.40      436.25      5.69 o 
   1   3   7        2.35        4.08      2.75 o 
   2   3   7        1.10       -2.68      3.89 o 
   3   3   7      114.39       95.66      9.88 o 
   4   3   7      301.89      289.12      6.71 o 
   5   3   7       49.19       54.99      8.66 o 
   6   3   7       55.91       66.55      6.47 o 
   7   3   7       46.90       47.34      3.80 o 
   8   3   7        1.83       -2.51      5.57 o 
   9   3   7        0.64       -5.60      6.43 o 
  10   3   7        8.65        3.34      7.59 o 
  11   3   7       23.23       26.46      5.65 o 
  -8   4   7        0.77       -6.45      6.55 o 
  -7   4   7        0.11       -5.28      6.07 o 
  -6   4   7        0.04        1.55      4.31 o 
  -5   4   7       37.79       37.49      4.32 o 
  -4   4   7       21.53       18.60      3.32 o 
  -3   4   7      345.79      331.73      7.51 o 
  -2   4   7       78.59       74.45      4.01 o 
  -1   4   7        9.68        8.77      4.49 o 
   0   4   7      253.13      236.62      3.82 o 
   1   4   7      225.66      222.03      9.57 o 
   2   4   7      251.79      255.04      5.33 o 
   3   4   7      413.50      419.19      8.41 o 
   4   4   7      192.59      178.10      4.83 o 
   5   4   7       42.47       60.22      4.30 o 
   6   4   7      119.11      113.66      4.88 o 
   7   4   7      275.31      267.01      6.56 o 
   8   4   7      118.42      116.53      6.37 o 
   9   4   7      138.09      138.66      6.80 o 
  10   4   7        3.51       -2.10      7.02 o 
  11   4   7        3.63       -0.77      5.24 o 
  -8   5   7        2.69        0.45      6.24 o 
  -7   5   7        0.07       -5.65     11.22 o 
  -6   5   7        0.02        1.26      4.59 o 
  -5   5   7        6.86        0.78      4.78 o 
  -4   5   7       92.51       89.32      7.00 o 
  -3   5   7        0.29       -0.54      3.90 o 
  -2   5   7      180.93      174.56      5.49 o 
  -1   5   7        0.59       -2.81      4.87 o 
   0   5   7        4.10       -0.38      2.46 o 
   1   5   7      221.87      218.03      5.38 o 
   2   5   7      141.81      141.86      4.91 o 
   3   5   7      143.62      148.74     10.39 o 
   4   5   7      314.37      295.08     11.27 o 
   5   5   7        5.29        6.45      4.04 o 
   6   5   7        0.18       -3.13      3.13 o 
   7   5   7        0.22        2.14      3.99 o 
   8   5   7        2.67       -4.19      4.87 o 
   9   5   7       42.70       43.06      5.50 o 
  10   5   7       29.76       33.34      6.03 o 
  -7   6   7        3.55        4.05      6.89 o 
  -6   6   7        0.13       -0.41      6.92 o 
  -5   6   7        1.55        0.37      5.00 o 
  -4   6   7        1.02       -4.24      5.81 o 
  -3   6   7      133.78      143.27      7.34 o 
  -2   6   7      209.65      208.91      6.07 o 
  -1   6   7        3.54        4.43      3.67 o 
   0   6   7      179.15      151.27     12.84 o 
   1   6   7        3.70        2.38      4.14 o 
   2   6   7      165.65      165.57      5.06 o 
   3   6   7       22.29       22.66      3.39 o 
   4   6   7       60.25       63.16      4.22 o 
   5   6   7       51.37       56.12      3.95 o 
   6   6   7       60.21       59.39      5.05 o 
   7   6   7        0.81       -2.30      4.80 o 
   8   6   7        3.69        5.46      4.73 o 
   9   6   7       33.97       33.00      5.63 o 
  10   6   7       85.14       70.86      9.14 o 
  -6   7   7       11.45       16.40      5.84 o 
  -5   7   7       12.19        3.83      6.45 o 
  -4   7   7       12.70       15.49      4.08 o 
  -3   7   7       23.26       19.84      4.12 o 
  -2   7   7       95.21       96.52      5.40 o 
  -1   7   7      123.65      128.50      9.20 o 
   0   7   7       35.69       42.90      5.08 o 
   1   7   7      152.00      171.64     11.09 o 
   2   7   7       38.67       36.45      3.88 o 
   3   7   7        3.06        0.98      4.32 o 
   4   7   7       54.59       43.49      3.97 o 
   5   7   7       38.58       36.61      4.70 o 
   6   7   7        1.27        2.32      4.48 o 
   7   7   7       93.67      109.95      6.04 o 
   8   7   7        1.94        5.34      6.18 o 
   9   7   7        2.26       -3.54      4.99 o 
  10   7   7       30.53       32.71      6.24 o 
  -5   8   7       20.98       30.19      5.05 o 
  -4   8   7       41.58       48.77      9.60 o 
  -3   8   7        0.03       -0.69      5.82 o 
  -2   8   7       26.94       37.16     11.15 o 
  -1   8   7       27.33       30.62      4.65 o 
   0   8   7       23.80       20.65      2.88 o 
   1   8   7        5.72        3.09      5.62 o 
   2   8   7       37.80       38.07      6.41 o 
   3   8   7       10.16       -6.84     12.21 o 
   4   8   7       34.92       41.32      4.64 o 
   5   8   7       10.23        7.54      4.27 o 
   6   8   7       20.91       15.26      7.24 o 
   7   8   7       44.91       37.92      5.51 o 
   8   8   7      127.34      132.35      7.72 o 
   9   8   7        0.07        1.50      7.22 o 
  -4   9   7        8.53        5.30      7.38 o 
  -3   9   7        5.37       10.11      9.66 o 
  -2   9   7        1.28        0.10      5.46 o 
  -1   9   7       17.53       19.42      4.87 o 
   0   9   7        0.32        2.69      3.33 o 
   1   9   7        7.50        0.75      4.82 o 
   2   9   7        1.99        3.45      4.49 o 
   3   9   7       18.11       12.99      4.28 o 
   4   9   7       25.33       27.95      5.26 o 
   5   9   7       48.14       47.19      5.67 o 
   6   9   7        9.13        0.92      5.78 o 
   7   9   7        1.19        1.42      7.14 o 
   8   9   7        2.92        1.32      7.20 o 
  -3  10   7        1.03       -2.80      5.57 o 
  -2  10   7       12.80       19.59      7.92 o 
  -1  10   7        0.20       -5.93      5.93 o 
   0  10   7        0.58        2.40      3.54 o 
   1  10   7       12.35       -4.26     15.21 o 
   2  10   7        0.13        2.90      6.27 o 
   3  10   7        1.41       -5.38      5.38 o 
   4  10   7       10.01        8.48      4.90 o 
   5  10   7        3.88       -3.68     10.38 o 
   6  10   7       46.44       49.27      6.45 o 
   7  10   7        9.37       -2.10      6.27 o 
   0  11   7        1.09       -2.41      4.49 o 
   1  11   7       10.90       16.61      5.02 o 
   2  11   7        0.70       -6.61      6.61 o 
   3  11   7       10.00        6.61     18.54 o 
   4  11   7        3.66       12.15      5.46 o 
   5  11   7        7.16       -0.90      5.64 o 
  -4 -10   8        0.96        0.92      4.93 o 
  -3 -10   8        0.05        0.29      6.79 o 
  -2 -10   8       16.05       20.56      6.38 o 
  -1 -10   8      102.52      121.64      7.72 o 
   0 -10   8       67.26       76.87      4.64 o 
   1 -10   8       10.49       -6.45     13.32 o 
   2 -10   8       58.33       61.08      6.64 o 
  -6  -9   8        6.79        9.19      6.23 o 
  -5  -9   8       63.50       60.38      6.45 o 
  -4  -9   8      140.11      145.20      9.65 o 
  -3  -9   8       35.28       49.25      5.17 o 
  -2  -9   8        5.66        9.69      5.43 o 
  -1  -9   8        0.39       -4.81      7.11 o 
   0  -9   8       62.29       59.45      3.85 o 
   1  -9   8       87.70       90.20      6.68 o 
   2  -9   8       14.85       16.41     11.98 o 
   3  -9   8       19.54       15.89      8.66 o 
   4  -9   8       11.71        7.02     10.73 o 
  -7  -8   8        0.06       -1.58      5.67 o 
  -6  -8   8       15.28       10.53     11.71 o 
  -5  -8   8        4.05       -1.43      6.24 o 
  -4  -8   8        0.17       -4.48      5.98 o 
  -3  -8   8       91.21       89.38      6.60 o 
  -2  -8   8        2.74       -2.38      5.68 o 
  -1  -8   8        0.13       -0.36      5.06 o 
   0  -8   8        7.59        4.62      3.08 o 
   1  -8   8        6.66       -4.35      4.80 o 
   2  -8   8       50.96       48.11      5.31 o 
   3  -8   8        0.79       -6.56      6.56 o 
   4  -8   8       44.21       48.08      5.80 o 
   5  -8   8        4.58        1.67      7.75 o 
   6  -8   8       17.93       24.81      5.14 o 
  -8  -7   8        1.60        7.93      5.83 o 
  -7  -7   8       20.27       17.32      5.77 o 
  -6  -7   8       28.68       26.93      4.86 o 
  -5  -7   8        5.70        4.31      6.02 o 
  -4  -7   8        1.15       -2.17     10.06 o 
  -3  -7   8       87.77       85.86      5.68 o 
  -2  -7   8       22.99       23.28      4.20 o 
  -1  -7   8       90.29       95.19     11.97 o 
   0  -7   8        0.24       -2.88      2.88 o 
   1  -7   8       11.02       16.76      4.74 o 
   2  -7   8        1.71        2.12      5.18 o 
   3  -7   8       17.35       16.52      4.39 o 
   4  -7   8        0.56       -1.78      5.94 o 
   5  -7   8        0.36        1.95      6.10 o 
   6  -7   8        0.29        4.26      4.98 o 
   7  -7   8       32.12       39.03      5.47 o 
  -8  -6   8        9.71       14.03      7.61 o 
  -7  -6   8        8.36       -0.33      5.57 o 
  -6  -6   8       97.53      104.16      6.16 o 
  -5  -6   8       20.30       17.91      6.42 o 
  -4  -6   8       18.93       13.67      4.40 o 
  -3  -6   8        3.40       -5.20      5.20 o 
  -2  -6   8        6.78       -5.31      5.31 o 
  -1  -6   8       80.09       78.39      4.21 o 
   0  -6   8      288.24      286.88      4.78 o 
   1  -6   8       67.76       78.72      4.28 o 
   2  -6   8       69.75       73.97      4.31 o 
   3  -6   8        0.88       -1.39      3.89 o 
   4  -6   8        0.20       -1.59      5.43 o 
   5  -6   8        0.25       -5.60      5.60 o 
   6  -6   8       11.92       12.02      5.88 o 
   7  -6   8        0.08       -4.86      4.86 o 
   8  -6   8      111.86      118.54     11.86 o 
  -9  -5   8       96.48       89.00      7.48 o 
  -8  -5   8        4.74        4.11      8.18 o 
  -7  -5   8        0.59       -4.36      4.52 o 
  -6  -5   8       27.81       31.12      4.55 o 
  -5  -5   8      322.31      319.42      8.37 o 
  -4  -5   8       97.84       96.60      5.61 o 
  -3  -5   8      290.15      302.89      6.77 o 
  -2  -5   8        0.47       -0.89      4.52 o 
  -1  -5   8        0.65       -1.65      7.90 o 
   0  -5   8       53.33       49.87      2.67 o 
   1  -5   8      700.52      716.44     14.73 o 
   2  -5   8      150.76      146.24      5.00 o 
   3  -5   8      120.13      109.41      4.70 o 
   4  -5   8       21.04       17.60      3.90 o 
   5  -5   8       10.00        7.82      9.28 o 
   6  -5   8       36.28       32.72      4.88 o 
   7  -5   8      113.56      125.15      6.62 o 
   8  -5   8        0.54       -7.11     10.56 o 
  -9  -4   8       33.85       34.41      6.04 o 
  -8  -4   8      103.26       99.26      6.65 o 
  -7  -4   8       10.95        0.86      5.25 o 
  -6  -4   8        1.58       -5.57      5.63 o 
  -5  -4   8       10.77        7.16     11.78 o 
  -4  -4   8      146.38      147.84      8.63 o 
  -3  -4   8      299.79      268.84      6.07 o 
  -2  -4   8     1125.68     1047.38     17.07 o 
  -1  -4   8       57.92       49.89      3.60 o 
   0  -4   8        5.37        4.87      2.20 o 
   1  -4   8       20.60       22.91      3.14 o 
   2  -4   8      472.66      461.73     10.90 o 
   3  -4   8       48.67       51.18      3.67 o 
   4  -4   8      354.46      346.06      7.29 o 
   5  -4   8       15.21       22.43      4.96 o 
   6  -4   8      266.19      251.58      7.77 o 
   7  -4   8       15.56        5.70      5.31 o 
   8  -4   8       67.96       73.21      5.81 o 
   9  -4   8        1.05        3.17      7.31 o 
  -9  -3   8       49.02       52.97      5.93 o 
  -8  -3   8       55.74       50.51      6.06 o 
  -7  -3   8      226.83      215.91      7.83 o 
  -6  -3   8       13.69        4.00      6.16 o 
  -5  -3   8       31.89       31.09      3.60 o 
  -4  -3   8       25.84       26.74      3.33 o 
  -3  -3   8      182.84      171.21      7.95 o 
  -2  -3   8        0.21        1.79      4.20 o 
  -1  -3   8      569.81      568.94      9.85 o 
   0  -3   8      214.74      194.79      3.49 o 
   1  -3   8      182.31      184.86      4.91 o 
   2  -3   8        2.01       -2.00      4.46 o 
   3  -3   8      103.98      103.75      5.25 o 
   4  -3   8       31.72       44.96      9.08 o 
   5  -3   8      213.88      200.98      5.57 o 
   6  -3   8        0.99       -2.24      6.33 o 
   7  -3   8      202.85      203.65      7.12 o 
   8  -3   8       20.60       15.62     10.67 o 
   9  -3   8        9.05        8.31      4.64 o 
  -9  -2   8        3.85        0.75      5.90 o 
  -8  -2   8        0.12       -2.74      5.45 o 
  -7  -2   8        1.02       -1.71      5.57 o 
  -6  -2   8      117.82      124.29      7.70 o 
  -5  -2   8        0.99       -0.25      5.34 o 
  -4  -2   8      144.59      138.56      4.80 o 
  -3  -2   8       11.19       10.83      3.17 o 
  -2  -2   8       14.37       14.26      2.75 o 
  -1  -2   8       77.28       69.89      3.54 o 
   0  -2   8      653.70      635.48      8.47 o 
   1  -2   8        1.62        3.58      3.02 o 
   2  -2   8      125.65      114.35      3.95 o 
   3  -2   8       28.37       28.73      2.92 o 
   4  -2   8       68.27       69.52      3.74 o 
   5  -2   8       13.70       14.60      3.12 o 
   6  -2   8       76.05       78.69      4.27 o 
   7  -2   8       20.50       29.92      4.23 o 
   8  -2   8      127.03      121.69      6.27 o 
   9  -2   8       30.45       21.57     16.58 o 
  10  -2   8        0.52        3.96      5.57 o 
  -9  -1   8       54.39       61.47      5.74 o 
  -8  -1   8        8.69       -5.36      6.78 o 
  -7  -1   8        4.76        6.95      4.58 o 
  -6  -1   8        0.08        0.16      4.25 o 
  -5  -1   8        0.33       -2.72      3.83 o 
  -4  -1   8       18.93       22.85      3.12 o 
  -3  -1   8       59.70       66.16      3.66 o 
  -2  -1   8        9.63       -1.03      9.74 o 
  -1  -1   8      541.59      514.04     10.75 o 
   0  -1   8        2.31       -2.51      2.68 o 
   1  -1   8      114.83      111.05      5.85 o 
   2  -1   8       88.20       82.38      3.41 o 
   3  -1   8      135.29      116.92      3.95 o 
   4  -1   8      174.75      191.37      4.81 o 
   5  -1   8      332.94      318.03     17.36 o 
   6  -1   8        0.23        2.49      5.32 o 
   7  -1   8        1.34       -1.73      6.66 o 
   8  -1   8       57.21       47.34      5.34 o 
   9  -1   8       14.70       14.20      4.72 o 
  10  -1   8       53.62       58.90      5.94 o 
  -9   0   8        0.65       -4.95      4.95 o 
  -8   0   8       61.75       59.01      6.15 o 
  -7   0   8       21.30        5.42      6.50 o 
  -6   0   8       63.17       62.14      4.81 o 
  -5   0   8       20.08       14.05      3.28 o 
  -4   0   8        4.51       -2.34      4.45 o 
  -3   0   8      220.62      217.53     11.54 o 
  -2   0   8      895.92      841.39     17.89 o 
  -1   0   8       10.86       10.44      2.59 o 
   0   0   8      489.65      477.11      6.12 o 
   1   0   8        8.12        9.23      2.55 o 
   2   0   8       38.93       35.21      2.83 o 
   3   0   8       14.93        3.47      4.24 o 
   4   0   8      336.61      316.61      6.21 o 
   5   0   8      116.07      116.47      4.56 o 
   6   0   8       50.36       46.27      3.77 o 
   7   0   8       19.16       18.98      3.94 o 
   8   0   8       44.32       44.29      4.77 o 
   9   0   8        0.16       -4.69      4.88 o 
  10   0   8        4.05        4.06      5.53 o 
  -9   1   8       30.44       47.44      5.50 o 
  -8   1   8        1.15        2.73      6.20 o 
  -7   1   8      113.71      113.66      7.94 o 
  -6   1   8       20.91       18.21     15.73 o 
  -5   1   8      108.55      100.94      6.40 o 
  -4   1   8       11.04        7.13      5.83 o 
  -3   1   8       34.27       37.65      3.14 o 
  -2   1   8       82.15       94.43      6.42 o 
  -1   1   8      323.65      350.83      7.62 o 
   0   1   8      182.52      195.09      3.27 o 
   1   1   8      493.60      492.44      9.24 o 
   2   1   8      377.50      371.56     14.25 o 
   3   1   8       32.32       29.22      2.84 o 
   4   1   8      246.64      225.53      5.12 o 
   5   1   8      290.39      274.38      5.94 o 
   6   1   8       41.66       37.91      6.90 o 
   7   1   8      308.19      299.78      6.98 o 
   8   1   8       21.55       15.55      4.27 o 
   9   1   8        0.96       -3.83      5.53 o 
  10   1   8        6.13        5.89      5.41 o 
  -9   2   8       17.36        7.88      6.49 o 
  -8   2   8        0.71       -3.40      5.17 o 
  -7   2   8        5.85        0.96      6.73 o 
  -6   2   8      150.63      157.43     16.82 o 
  -5   2   8       12.73        8.93      6.25 o 
  -4   2   8      237.84      211.95      5.59 o 
  -3   2   8       10.40       -1.24      3.65 o 
  -2   2   8       94.15       85.50      5.98 o 
  -1   2   8       28.55       30.55      2.92 o 
   0   2   8     1157.32     1150.29     11.21 o 
   1   2   8       17.93       17.58      2.58 o 
   2   2   8     1089.82     1112.00     34.35 o 
   3   2   8       36.92       34.16      3.08 o 
   4   2   8        1.18       -1.63      3.16 o 
   5   2   8       16.01       12.87      3.17 o 
   6   2   8      470.54      444.14     13.68 o 
   7   2   8       10.06       16.27      4.87 o 
   8   2   8      141.99      124.42      6.43 o 
   9   2   8       27.03       17.93      4.67 o 
  10   2   8        9.08        2.51      6.68 o 
  11   2   8       13.15       -8.02      8.02 o 
  -8   3   8        0.42        1.41      6.35 o 
  -7   3   8        5.96        6.49      4.50 o 
  -6   3   8       14.13       15.59      4.24 o 
  -5   3   8        3.79        4.58      3.83 o 
  -4   3   8       71.54       77.07      4.28 o 
  -3   3   8      209.59      213.97      9.38 o 
  -2   3   8       10.92        5.65      2.83 o 
  -1   3   8      121.94      112.00      7.71 o 
   0   3   8      230.53      230.23      3.75 o 
   1   3   8      137.23      135.33      4.27 o 
   2   3   8      287.65      291.72      7.21 o 
   3   3   8      211.66      210.14      5.06 o 
   4   3   8      132.71      145.67      7.71 o 
   5   3   8      661.18      668.95     11.37 o 
   6   3   8       20.81       25.89      3.29 o 
   7   3   8        0.59       -0.21      3.79 o 
   8   3   8        4.42       -0.70      4.69 o 
   9   3   8       79.74       80.72      5.86 o 
  10   3   8       74.65       75.00      9.27 o 
  -8   4   8       12.07       18.98      5.09 o 
  -7   4   8        7.63        0.65      5.07 o 
  -6   4   8        2.17       -2.34      4.82 o 
  -5   4   8       17.06        9.29      4.42 o 
  -4   4   8       15.60       11.61      3.81 o 
  -3   4   8        1.43       -0.16      3.67 o 
  -2   4   8      101.96       98.09      4.52 o 
  -1   4   8       46.08       39.74      3.44 o 
   0   4   8      152.67      158.07      3.43 o 
   1   4   8      138.95      125.55      4.51 o 
   2   4   8       75.76       71.27      3.81 o 
   3   4   8      107.87       96.55      4.18 o 
   4   4   8       54.22       52.99      3.45 o 
   5   4   8       11.15       16.60      3.25 o 
   6   4   8       13.87        9.42      4.10 o 
   7   4   8       13.28       14.40      3.95 o 
   8   4   8       30.47       25.56      4.51 o 
   9   4   8       21.31       22.67      4.77 o 
  10   4   8        1.61        2.38      4.74 o 
  -7   5   8        2.52       -4.77      5.61 o 
  -6   5   8        5.52       -2.74      5.07 o 
  -5   5   8       19.12       19.14      4.15 o 
  -4   5   8       26.82       23.48      4.20 o 
  -3   5   8        1.07       -3.24      5.27 o 
  -2   5   8       22.56       23.04      4.53 o 
  -1   5   8        0.72       -0.73      4.85 o 
   0   5   8      330.74      339.37      5.26 o 
   1   5   8        3.80        8.63      3.41 o 
   2   5   8       99.79      106.66      7.18 o 
   3   5   8       97.92       84.93      4.29 o 
   4   5   8       26.92       27.43      3.12 o 
   5   5   8       48.07       51.24      3.90 o 
   6   5   8       76.80       78.91      5.02 o 
   7   5   8       21.59       10.58     11.42 o 
   8   5   8      185.98      201.14      7.54 o 
   9   5   8       27.60       26.16     11.40 o 
  10   5   8        2.18       -1.34      6.64 o 
  -7   6   8        0.23       -7.54      7.54 o 
  -6   6   8        7.64        7.12     13.14 o 
  -5   6   8        2.62        1.25      6.09 o 
  -4   6   8       43.94       41.30      5.38 o 
  -3   6   8       67.84       63.74      7.49 o 
  -2   6   8       33.12       45.09      4.62 o 
  -1   6   8       56.17       53.97      4.20 o 
   0   6   8       37.55       32.69      2.40 o 
   1   6   8      176.17      180.28      9.99 o 
   2   6   8        1.72       -1.49      3.49 o 
   3   6   8      132.83      135.30      5.15 o 
   4   6   8        0.55       -4.42      4.74 o 
   5   6   8        2.03       -5.56      5.56 o 
   6   6   8        6.33        4.64      8.96 o 
   7   6   8       17.02       18.94     10.80 o 
   8   6   8       12.52       16.27      8.31 o 
   9   6   8      114.42      122.99      7.17 o 
  10   6   8        0.13       -6.19      6.19 o 
  -6   7   8        7.83       -3.66      6.25 o 
  -5   7   8        3.14        6.03      5.09 o 
  -4   7   8        0.08        0.32      4.60 o 
  -3   7   8       67.88       61.58      5.81 o 
  -2   7   8       41.47       44.70      4.96 o 
  -1   7   8        9.06       17.55      3.74 o 
   0   7   8       33.72       36.63      6.96 o 
   1   7   8        1.83       -0.43      4.30 o 
   2   7   8       19.23       18.88      4.13 o 
   3   7   8       22.19       21.22      4.82 o 
   4   7   8       77.12       76.29      5.40 o 
   5   7   8       54.79       51.23      4.89 o 
   6   7   8      126.76      133.89      6.41 o 
   7   7   8        8.59        4.39      4.53 o 
   8   7   8        5.22        5.06      4.68 o 
   9   7   8        9.63       13.36      4.96 o 
  -5   8   8        0.95        3.46     10.19 o 
  -4   8   8        2.35       -4.61      6.59 o 
  -3   8   8        3.79        0.75     11.04 o 
  -2   8   8       38.28       41.20      8.08 o 
  -1   8   8       24.22       19.33      6.15 o 
   0   8   8        0.32        5.05      3.04 o 
   1   8   8       20.31       29.73      4.85 o 
   2   8   8        0.62       -1.30      5.30 o 
   3   8   8        0.83       -3.16      5.40 o 
   4   8   8       15.94       16.86      4.40 o 
   5   8   8        0.53       -0.49      4.63 o 
   6   8   8       32.81       42.89      8.38 o 
   7   8   8       79.63       80.51      6.42 o 
   8   8   8        3.43        2.23      6.61 o 
   9   8   8        0.69       -5.24      5.24 o 
  -4   9   8        4.36        7.82      8.18 o 
  -3   9   8        1.32        0.64      6.10 o 
  -2   9   8        0.30       -6.29      6.92 o 
  -1   9   8        5.26        5.22      4.52 o 
   0   9   8       13.75       16.30      2.95 o 
   1   9   8       27.66       42.86      5.19 o 
   2   9   8        9.56       11.03      5.12 o 
   3   9   8        1.36        4.99      5.12 o 
   4   9   8       21.22       14.21     13.23 o 
   5   9   8        1.75       -0.78      6.83 o 
   6   9   8        8.95        4.41      5.73 o 
   7   9   8        3.30        3.58      5.85 o 
   8   9   8       27.64       18.29      5.95 o 
  -2  10   8        0.38       -4.09      5.67 o 
  -1  10   8        3.26       -1.68      5.70 o 
   0  10   8        0.62       -2.93      3.83 o 
   1  10   8        0.00        1.34      6.33 o 
   2  10   8        0.00       -6.59      6.93 o 
   3  10   8       13.42       14.22      4.88 o 
   4  10   8        2.96       -4.83      4.83 o 
   5  10   8       43.57       48.35      6.05 o 
   6  10   8        0.40       -5.00      7.10 o 
   1  11   8        0.50        0.76      6.79 o 
   2  11   8        0.40       -1.22      5.06 o 
   3  11   8        0.82       -1.82     10.08 o 
   4  11   8       12.98        2.53      6.54 o 
  -3 -10   9       16.85       22.61     19.35 o 
  -2 -10   9      110.56      123.12      7.53 o 
  -1 -10   9       27.59       31.52      5.90 o 
   0 -10   9       14.13       15.25      3.59 o 
   1 -10   9        1.46       -1.00      7.78 o 
  -5  -9   9       76.69       82.43      6.57 o 
  -4  -9   9        0.02       -0.87      6.54 o 
  -3  -9   9        0.06       -2.25      6.65 o 
  -2  -9   9       18.98       31.69      6.64 o 
  -1  -9   9      114.65      128.98     13.07 o 
   0  -9   9      119.20      114.92     10.38 o 
   1  -9   9       27.54       27.60      5.34 o 
   2  -9   9       84.50       99.08      7.97 o 
   3  -9   9        1.06       -6.10      6.36 o 
  -6  -8   9       17.92       22.82      5.53 o 
  -5  -8   9      194.91      202.14     11.04 o 
  -4  -8   9       72.34       79.64      6.03 o 
  -3  -8   9       25.45       26.14      6.37 o 
  -2  -8   9       33.45       46.78     11.01 o 
  -1  -8   9       14.96       20.04      4.47 o 
   0  -8   9       19.15       20.38      3.60 o 
   1  -8   9      184.06      209.75      7.81 o 
   2  -8   9       13.66       23.98     11.16 o 
   3  -8   9       32.05       20.85      5.22 o 
   4  -8   9        5.96        6.82      9.15 o 
   5  -8   9        2.41        0.86      5.62 o 
  -7  -7   9        0.16       -5.04      7.26 o 
  -6  -7   9       18.53       14.03      5.27 o 
  -5  -7   9        3.49       -1.91      6.97 o 
  -4  -7   9       52.25       56.02      5.32 o 
  -3  -7   9       34.48       37.38      5.99 o 
  -2  -7   9       44.05       53.39      4.82 o 
  -1  -7   9       24.68       27.37      4.26 o 
   0  -7   9        0.06       -3.15      3.15 o 
   1  -7   9        9.21        4.25      4.18 o 
   2  -7   9      111.34      123.85      6.17 o 
   3  -7   9        1.32        5.12      4.59 o 
   4  -7   9        0.67       -4.49      6.94 o 
   5  -7   9        1.25       -6.30      6.30 o 
   6  -7   9        3.29       -0.34      6.72 o 
  -8  -6   9        9.14        8.26      5.19 o 
  -7  -6   9       69.39       62.67      6.45 o 
  -6  -6   9        3.00        2.83      6.05 o 
  -5  -6   9        5.80       -0.54     10.17 o 
  -4  -6   9        2.79        4.36      3.72 o 
  -3  -6   9       54.22       47.40      4.78 o 
  -2  -6   9        8.96        8.20      3.79 o 
  -1  -6   9       94.29       95.23      5.54 o 
   0  -6   9       15.57       12.40      5.08 o 
   1  -6   9        3.12        0.00      5.26 o 
   2  -6   9        0.00       -3.67      7.45 o 
   3  -6   9       87.64       87.16      5.29 o 
   4  -6   9        8.15        5.53      4.56 o 
   5  -6   9        8.69       19.92      4.27 o 
   6  -6   9        6.18        0.67      5.98 o 
   7  -6   9       16.50        6.56      5.02 o 
  -8  -5   9        4.92        1.21      5.84 o 
  -7  -5   9       11.12       12.87      4.81 o 
  -6  -5   9       44.23       42.65      6.77 o 
  -5  -5   9       13.40       10.74      4.14 o 
  -4  -5   9       71.58       67.39      4.91 o 
  -3  -5   9        1.31        1.75      4.64 o 
  -2  -5   9       12.81        2.53     10.73 o 
  -1  -5   9        0.10       -2.09      5.08 o 
   0  -5   9      168.41      163.19      3.80 o 
   1  -5   9        6.84       -3.34      5.13 o 
   2  -5   9       54.19       56.50      4.18 o 
   3  -5   9        0.54        2.22      4.81 o 
   4  -5   9        0.05       -0.76      4.11 o 
   5  -5   9       10.90        8.57      4.19 o 
   6  -5   9       36.37       36.06      4.81 o 
   7  -5   9        0.60        2.86      4.81 o 
   8  -5   9      112.00      116.14      7.28 o 
  -8  -4   9        0.23       -5.92      7.39 o 
  -7  -4   9        0.16        0.45      5.14 o 
  -6  -4   9        8.77        6.46      4.46 o 
  -5  -4   9      197.47      200.53      6.97 o 
  -4  -4   9       10.40       10.54      3.34 o 
  -3  -4   9      143.56      142.26      5.01 o 
  -2  -4   9       88.37       80.61      4.28 o 
  -1  -4   9       86.28       85.62      4.21 o 
   0  -4   9       53.23       44.44      2.53 o 
   1  -4   9      665.93      665.66     11.73 o 
   2  -4   9       88.17       85.15      4.38 o 
   3  -4   9      371.27      363.49      7.70 o 
   4  -4   9        2.97       -4.04      4.04 o 
   5  -4   9       28.68       29.65      4.77 o 
   6  -4   9       11.45        2.78      5.26 o 
   7  -4   9       89.83       91.13      6.34 o 
   8  -4   9        0.07       -5.31      6.33 o 
   9  -4   9      155.44      156.83      8.36 o 
  -9  -3   9       21.41       20.64     11.80 o 
  -8  -3   9      160.18      146.25      8.06 o 
  -7  -3   9        2.53        0.84      6.08 o 
  -6  -3   9       35.50       29.39      4.46 o 
  -5  -3   9       13.60       19.02      3.77 o 
  -4  -3   9      173.05      172.04      5.39 o 
  -3  -3   9       15.63       18.17      3.10 o 
  -2  -3   9      971.62      946.76     16.78 o 
  -1  -3   9      117.28       95.03     10.19 o 
   0  -3   9      265.93      267.93      4.20 o 
   1  -3   9       18.10       15.40      3.28 o 
   2  -3   9      564.15      560.95     10.50 o 
   3  -3   9       57.11       56.60      4.02 o 
   4  -3   9      781.87      729.72     13.84 o 
   5  -3   9        1.93       -4.18      5.07 o 
   6  -3   9      251.39      234.71      8.49 o 
   7  -3   9        0.29        3.93      5.72 o 
   8  -3   9       94.83       94.94      8.74 o 
   9  -3   9        5.07       -2.85      6.11 o 
  -9  -2   9       40.96       45.73      5.76 o 
  -8  -2   9       53.38       57.75      5.99 o 
  -7  -2   9      145.44      141.97     18.81 o 
  -6  -2   9        6.11        5.45      4.48 o 
  -5  -2   9        1.72       -1.73      5.31 o 
  -4  -2   9       18.68        8.11      4.30 o 
  -3  -2   9        7.15       -0.74      5.36 o 
  -2  -2   9       11.23       10.61      3.02 o 
  -1  -2   9     1214.00     1149.52     40.15 o 
   0  -2   9       16.27       14.89      4.03 o 
   1  -2   9      441.66      433.82      9.02 o 
   2  -2   9       10.15        7.19      2.84 o 
   3  -2   9       23.80       24.34      3.11 o 
   4  -2   9       50.58       41.26      3.68 o 
   5  -2   9      274.31      267.25     14.23 o 
   6  -2   9       40.50       34.62      4.77 o 
   7  -2   9      145.27      136.53      7.51 o 
   8  -2   9        3.73        0.81      6.07 o 
   9  -2   9        6.42       10.97      5.66 o 
  -9  -1   9        5.13        2.17      5.92 o 
  -8  -1   9        9.74        2.74      7.17 o 
  -7  -1   9        0.03       -5.96      5.96 o 
  -6  -1   9      124.74      135.43      6.47 o 
  -5  -1   9      109.95      106.98      5.36 o 
  -4  -1   9      111.50      100.18      4.59 o 
  -3  -1   9       24.19       23.18      3.23 o 
  -2  -1   9        5.21       -0.67      4.63 o 
  -1  -1   9      169.15      170.11      4.67 o 
   0  -1   9       88.71       94.49      2.74 o 
   1  -1   9        2.27        1.70      3.88 o 
   2  -1   9      217.55      213.11      6.46 o 
   3  -1   9       26.92       26.40      2.99 o 
   4  -1   9       30.92       26.35      5.29 o 
   5  -1   9       64.43       54.80      4.01 o 
   6  -1   9      106.91      102.50      4.86 o 
   7  -1   9        4.43       10.18      7.27 o 
   8  -1   9       13.88       18.98     10.43 o 
   9  -1   9        7.83        4.52     10.16 o 
  10  -1   9        0.15        0.19      7.48 o 
  -9   0   9       14.71        9.80      5.37 o 
  -8   0   9       17.24       17.17      4.98 o 
  -7   0   9       14.73       13.38      4.60 o 
  -6   0   9        0.12       -0.65      4.52 o 
  -5   0   9       13.39        8.62      9.26 o 
  -4   0   9       20.05       23.74      3.22 o 
  -3   0   9        5.75        0.62      5.34 o 
  -2   0   9       74.59       71.03      3.75 o 
  -1   0   9       38.22       35.34      4.49 o 
   0   0   9       72.15       68.39      2.60 o 
   1   0   9       59.41       62.04      3.44 o 
   2   0   9      495.77      440.81      8.84 o 
   3   0   9        0.79       -0.70      3.25 o 
   4   0   9      117.11      119.03      4.39 o 
   5   0   9       69.89       78.35      4.10 o 
   6   0   9       14.23       12.85      3.34 o 
   7   0   9        0.01       -0.45      4.25 o 
   8   0   9       33.59       27.27      4.62 o 
   9   0   9       22.62       21.94      4.97 o 
  10   0   9       47.76       53.63      5.62 o 
  -8   1   9       56.65       54.36      6.47 o 
  -7   1   9       46.44       38.51      5.16 o 
  -6   1   9        4.02        0.26      4.53 o 
  -5   1   9        2.51        3.90      3.59 o 
  -4   1   9        8.34        2.86      3.14 o 
  -3   1   9       24.22       22.15      3.15 o 
  -2   1   9      212.52      212.10      5.43 o 
  -1   1   9        3.12        2.14      2.77 o 
   0   1   9      437.85      429.87      8.75 o 
   1   1   9      121.08      105.19      3.92 o 
   2   1   9      116.75      128.42      4.33 o 
   3   1   9      149.31      144.21      4.59 o 
   4   1   9      284.37      292.53      8.15 o 
   5   1   9      101.81      112.10      4.52 o 
   6   1   9       73.98       81.60      4.39 o 
   7   1   9        5.03        1.87      5.29 o 
   8   1   9        4.11       -2.87      5.91 o 
   9   1   9        5.69        2.81      5.71 o 
  10   1   9        6.78        9.04      7.36 o 
  -8   2   9       12.79       17.82      4.90 o 
  -7   2   9       44.49       44.63      5.42 o 
  -6   2   9        2.91       -2.99      4.76 o 
  -5   2   9       81.15       83.33      8.04 o 
  -4   2   9        3.19        3.89      5.52 o 
  -3   2   9       29.14       28.34      3.31 o 
  -2   2   9      107.56      109.08      4.47 o 
  -1   2   9      381.31      360.81     13.09 o 
   0   2   9      135.52      141.69      3.24 o 
   1   2   9      379.40      361.98     14.20 o 
   2   2   9      420.39      413.90     11.83 o 
   3   2   9      198.13      205.06      5.16 o 
   4   2   9        9.77       12.32      7.65 o 
   5   2   9      208.59      192.70      5.57 o 
   6   2   9       63.65       60.59      7.53 o 
   7   2   9      262.61      248.50      7.74 o 
   8   2   9       72.33       81.87      5.57 o 
   9   2   9        8.40       -1.47      5.67 o 
  10   2   9        1.09        4.62      8.38 o 
  -8   3   9        0.11       -1.68      6.47 o 
  -7   3   9        1.22        1.89      5.00 o 
  -6   3   9       44.97       50.78      5.29 o 
  -5   3   9        2.93        0.38      4.71 o 
  -4   3   9      207.60      201.72      6.75 o 
  -3   3   9        0.46       -2.15      4.75 o 
  -2   3   9       97.32       83.75      8.78 o 
  -1   3   9      118.82      114.61      4.50 o 
   0   3   9      241.60      237.15      4.04 o 
   1   3   9       84.85       91.16      4.04 o 
   2   3   9      660.44      646.33     12.19 o 
   3   3   9       47.46       49.17      3.51 o 
   4   3   9        3.76        4.42      3.48 o 
   5   3   9       77.80       78.66      4.17 o 
   6   3   9       65.61       64.10      6.59 o 
   7   3   9        2.22       -3.32      4.44 o 
   8   3   9      193.25      200.29      9.26 o 
   9   3   9       69.17       79.93      9.84 o 
  10   3   9       26.27       17.88      5.52 o 
  -7   4   9        0.40        4.73      5.24 o 
  -6   4   9        2.94        3.58      5.16 o 
  -5   4   9       79.82       79.00      7.02 o 
  -4   4   9        0.36       -3.97      3.97 o 
  -3   4   9       69.11       70.32      4.40 o 
  -2   4   9       56.37       47.02      4.08 o 
  -1   4   9        9.75       17.32      3.01 o 
   0   4   9       25.91       24.84      2.36 o 
   1   4   9       45.94       48.81      4.56 o 
   2   4   9      167.51      149.31      4.93 o 
   3   4   9       40.78       38.16      3.76 o 
   4   4   9       65.80       72.10      4.01 o 
   5   4   9       81.85       89.31     11.95 o 
   6   4   9        7.32        8.77      5.37 o 
   7   4   9        2.83        4.22      4.55 o 
   8   4   9       57.48       52.51      5.33 o 
   9   4   9       36.14       36.96      5.46 o 
  10   4   9       62.11       64.99      8.34 o 
  -7   5   9        3.94        6.17      5.12 o 
  -6   5   9        1.03        0.53      6.42 o 
  -5   5   9        3.19        1.17      4.81 o 
  -4   5   9        4.90       -4.32      6.11 o 
  -3   5   9        0.24       -4.73      4.73 o 
  -2   5   9      102.34      108.70      5.60 o 
  -1   5   9       74.07       72.71      9.64 o 
   0   5   9        0.01        3.51      3.16 o 
   1   5   9       41.97       35.89      7.17 o 
   2   5   9       15.38       13.48      8.55 o 
   3   5   9      142.15      129.32      4.91 o 
   4   5   9        5.93       -8.09      8.71 o 
   5   5   9       31.95       34.91      4.41 o 
   6   5   9       38.40       44.32      4.58 o 
   7   5   9       70.24       84.81      5.60 o 
   8   5   9        2.79        5.40      4.55 o 
   9   5   9        1.31        2.47      5.60 o 
  10   5   9        1.07       -7.05      7.05 o 
  -6   6   9       11.36       10.30      7.10 o 
  -5   6   9        6.94        5.28      4.81 o 
  -4   6   9        3.02        1.42      5.44 o 
  -3   6   9        0.06       -2.54      4.56 o 
  -2   6   9        0.00        2.61      4.86 o 
  -1   6   9        1.95        1.79      4.29 o 
   0   6   9       55.46       41.63      3.61 o 
   1   6   9        0.27       -1.53      4.64 o 
   2   6   9       65.31       66.95      4.10 o 
   3   6   9       31.06       28.12      6.02 o 
   4   6   9        9.69       10.39      3.85 o 
   5   6   9        0.48        0.63      5.10 o 
   6   6   9       27.15       28.70      4.49 o 
   7   6   9        0.02        6.41      4.62 o 
   8   6   9       88.25       96.86      9.26 o 
   9   6   9        9.07        3.29      7.94 o 
  -5   7   9        3.01       -2.39      5.70 o 
  -4   7   9       11.24       12.03      4.59 o 
  -3   7   9       12.72       10.48      9.43 o 
  -2   7   9        0.47       -1.56      6.03 o 
  -1   7   9        4.29       -6.01      6.01 o 
   0   7   9        0.00       -1.33      3.48 o 
   1   7   9       32.52       35.80      9.25 o 
   2   7   9        4.62        3.57      5.67 o 
   3   7   9       18.44       27.14      4.64 o 
   4   7   9       16.78       14.66      4.31 o 
   5   7   9       66.16       72.45      5.56 o 
   6   7   9        6.09       12.76      6.05 o 
   7   7   9        4.04       -2.73      5.50 o 
   8   7   9       10.22        4.82      6.21 o 
   9   7   9      101.38      117.85      7.40 o 
  -4   8   9        9.23        5.39      4.91 o 
  -3   8   9       12.66       18.62      4.64 o 
  -2   8   9       28.70       29.85      5.17 o 
  -1   8   9       29.03       41.07     11.06 o 
   0   8   9        9.68       10.85      3.77 o 
   1   8   9        5.24        1.42      4.72 o 
   2   8   9        1.28       -0.33      5.65 o 
   3   8   9       22.26       22.53      6.99 o 
   4   8   9       42.39       47.91      5.24 o 
   5   8   9        1.16        2.76      6.07 o 
   6   8   9       35.70       41.84      5.36 o 
   7   8   9        1.53       -1.48      5.48 o 
   8   8   9        6.22       -6.87      6.90 o 
  -3   9   9        0.18       -5.47      5.82 o 
  -2   9   9       19.16        9.78     11.05 o 
  -1   9   9        6.75       11.31      4.96 o 
   0   9   9        8.22       11.08      3.81 o 
   1   9   9       18.41       20.64     12.91 o 
   2   9   9        0.06        6.36      4.98 o 
   3   9   9        7.48        1.93      5.50 o 
   4   9   9       15.62        2.39      6.35 o 
   5   9   9       35.55       33.26      5.73 o 
   6   9   9        9.87        6.66      5.83 o 
   7   9   9       59.87       68.94      6.88 o 
  -1  10   9        2.88        2.26      6.18 o 
   0  10   9        2.40       -2.27      4.63 o 
   1  10   9       15.89       18.26      5.68 o 
   2  10   9        8.07       20.30     10.42 o 
   3  10   9        0.05        3.06      5.89 o 
   4  10   9        1.05       -7.21      7.21 o 
   5  10   9        6.83        8.46      7.52 o 
   6  10   9        4.89        0.00      5.21 o 
  -4  -9  10        0.03        2.73      6.67 o 
  -3  -9  10       41.12       47.70     12.11 o 
  -2  -9  10       47.96       54.49      5.98 o 
  -1  -9  10       34.59       39.58      6.01 o 
   0  -9  10       27.38       30.74      3.94 o 
   1  -9  10        5.60       -3.30     14.95 o 
   2  -9  10        0.78        0.43      6.79 o 
  -5  -8  10       51.30       50.23      6.42 o 
  -4  -8  10        7.37       16.36      4.70 o 
  -3  -8  10        0.02       -0.30      5.19 o 
  -2  -8  10       11.65       14.20      4.97 o 
  -1  -8  10       35.19       32.56      5.06 o 
   0  -8  10      108.65      107.15      6.44 o 
   1  -8  10       43.16       40.20      5.74 o 
   2  -8  10       36.76       47.18      5.28 o 
   3  -8  10       19.07       20.48      5.86 o 
   4  -8  10        6.32        3.80      4.99 o 
  -6  -7  10       10.43        0.64      6.90 o 
  -5  -7  10      129.10      128.11      7.28 o 
  -4  -7  10       43.35       43.11      5.65 o 
  -3  -7  10       51.24       52.11      8.39 o 
  -2  -7  10       63.75       74.61      7.86 o 
  -1  -7  10        7.91        3.75      4.85 o 
   0  -7  10        0.26        1.06      3.38 o 
   1  -7  10      216.54      213.07      8.05 o 
   2  -7  10       50.51       52.81      5.39 o 
   3  -7  10       88.34       95.92      7.68 o 
   4  -7  10        0.01       -6.54      6.82 o 
   5  -7  10        3.08       -0.94      7.10 o 
   6  -7  10        4.33       -5.50      7.44 o 
  -7  -6  10        0.79        4.43      6.45 o 
  -6  -6  10        0.00       -3.44      5.42 o 
  -5  -6  10       20.96       18.75      5.87 o 
  -4  -6  10      174.12      179.37     10.71 o 
  -3  -6  10        1.04       -4.64      4.64 o 
  -2  -6  10       52.33       47.84      6.89 o 
  -1  -6  10        0.06        0.35      4.30 o 
   0  -6  10        0.02       -2.18      3.39 o 
   1  -6  10        7.50       -1.06      4.74 o 
   2  -6  10      194.95      207.43      7.21 o 
   3  -6  10        6.32        1.32      5.01 o 
   4  -6  10       45.47       38.78      5.12 o 
   5  -6  10        2.44       -3.59      6.35 o 
   6  -6  10        0.56        6.73      5.40 o 
   7  -6  10        7.72        0.12      5.01 o 
  -8  -5  10       10.13       11.89      5.28 o 
  -7  -5  10       74.39       73.34      6.32 o 
  -6  -5  10       18.25       17.20      9.07 o 
  -5  -5  10       21.44       25.35      4.64 o 
  -4  -5  10       15.62       16.67      4.36 o 
  -3  -5  10       71.50       73.89      5.06 o 
  -2  -5  10        8.42        3.16      4.91 o 
  -1  -5  10      178.18      178.53     10.87 o 
   0  -5  10        0.93       -0.63      3.29 o 
   1  -5  10        0.02       -1.71      4.56 o 
   2  -5  10       35.81       23.92      6.43 o 
   3  -5  10      272.40      265.79      8.09 o 
   4  -5  10        5.60        1.44      4.22 o 
   5  -5  10       45.03       47.11      5.13 o 
   6  -5  10       10.25        5.15      4.76 o 
   7  -5  10        2.08      -10.02     10.02 o 
  -8  -4  10        0.04       -1.77      7.25 o 
  -7  -4  10       42.41       35.07      5.75 o 
  -6  -4  10       97.27       99.82      6.42 o 
  -5  -4  10       18.18       16.39      4.38 o 
  -4  -4  10       11.07        2.83      5.24 o 
  -3  -4  10        3.55        5.85      4.61 o 
  -2  -4  10       20.02       20.56      3.31 o 
  -1  -4  10        8.98        8.91      5.92 o 
   0  -4  10      355.61      336.88      5.43 o 
   1  -4  10       33.50       35.90      3.60 o 
   2  -4  10      131.02      119.87      4.96 o 
   3  -4  10        6.53        5.48      8.68 o 
   4  -4  10       22.33       21.49      4.17 o 
   5  -4  10        0.13       -4.42      5.76 o 
   6  -4  10      122.52      131.80      6.65 o 
   7  -4  10       13.57        3.22      6.72 o 
   8  -4  10       28.65       31.19      8.61 o 
  -8  -3  10        0.77        0.97      7.08 o 
  -7  -3  10        5.35       -0.70      6.88 o 
  -6  -3  10        6.57       -1.79      7.37 o 
  -5  -3  10       46.43       43.94      4.89 o 
  -4  -3  10       11.22        7.31      3.76 o 
  -3  -3  10      217.02      198.35      6.05 o 
  -2  -3  10       30.02       31.55      3.59 o 
  -1  -3  10      104.34       99.25      7.72 o 
   0  -3  10        2.21        0.41      2.55 o 
   1  -3  10       98.09       96.11      4.54 o 
   2  -3  10        9.24        3.69      4.29 o 
   3  -3  10      325.99      327.71      7.32 o 
   4  -3  10        5.91        8.11      5.73 o 
   5  -3  10       39.41       39.16      4.33 o 
   6  -3  10       13.32        9.54      7.68 o 
   7  -3  10       44.98       51.10      5.20 o 
   8  -3  10        0.80       -2.71      8.32 o 
   9  -3  10      125.35      142.87     11.47 o 
  -8  -2  10       87.69       91.78      6.83 o 
  -7  -2  10        1.81       -4.13      9.33 o 
  -6  -2  10       49.02       50.02      7.78 o 
  -5  -2  10       11.30        1.29      5.98 o 
  -4  -2  10       28.96       27.34      4.16 o 
  -3  -2  10       30.54       25.35      5.73 o 
  -2  -2  10      177.29      169.83      5.47 o 
  -1  -2  10      297.99      263.00      8.95 o 
   0  -2  10      678.72      674.44     12.17 o 
   1  -2  10        6.87        9.20      3.00 o 
   2  -2  10      196.24      202.26      8.46 o 
   3  -2  10        4.75        1.63      3.60 o 
   4  -2  10      669.74      665.03     24.83 o 
   5  -2  10        6.95        5.63      3.88 o 
   6  -2  10      169.22      176.99     14.67 o 
   7  -2  10       29.73       22.81      5.00 o 
   8  -2  10        9.40        2.37      6.70 o 
   9  -2  10        0.02       -5.43      8.18 o 
  -8  -1  10       12.25        8.73      5.29 o 
  -7  -1  10      110.53      123.89     12.44 o 
  -6  -1  10        4.99       10.19      6.82 o 
  -5  -1  10        1.04       -4.97      5.36 o 
  -4  -1  10        1.67        3.17      4.01 o 
  -3  -1  10       15.31       27.04      3.30 o 
  -2  -1  10        9.85       14.20      7.70 o 
  -1  -1  10      384.23      394.15     10.16 o 
   0  -1  10        8.40       11.13      2.22 o 
   1  -1  10      298.85      293.90      6.28 o 
   2  -1  10       26.25       20.74      3.40 o 
   3  -1  10        1.47       -0.19      4.42 o 
   4  -1  10      112.90      120.17      4.77 o 
   5  -1  10      220.90      216.05      6.08 o 
   6  -1  10       66.54       70.64      5.15 o 
   7  -1  10      230.19      216.17      7.72 o 
   8  -1  10        1.61       -5.39      6.51 o 
   9  -1  10        1.11        1.94      5.63 o 
  -8   0  10       16.59        4.83     10.27 o 
  -7   0  10        9.37       -4.33      5.75 o 
  -6   0  10      111.86      130.65      6.41 o 
  -5   0  10       38.75       14.08      4.97 o 
  -4   0  10       58.93       63.36      4.89 o 
  -3   0  10        4.85        5.74      3.08 o 
  -2   0  10       12.84        2.66      3.76 o 
  -1   0  10        0.12       -0.24      3.53 o 
   0   0  10      746.41      696.07     10.19 o 
   1   0  10      181.52      170.70      4.98 o 
   2   0  10      327.50      325.94      6.85 o 
   3   0  10      247.28      277.93     17.51 o 
   4   0  10       33.79       37.46      3.61 o 
   5   0  10       91.45       83.63      5.04 o 
   6   0  10      120.82      131.08      5.95 o 
   7   0  10       11.66       10.69      4.39 o 
   8   0  10        4.54        2.63      6.35 o 
   9   0  10       21.19       20.46      5.00 o 
  10   0  10        4.07       -1.80      6.05 o 
  -8   1  10        1.35       -6.24      6.24 o 
  -7   1  10        6.08        3.29      6.26 o 
  -6   1  10       10.47        7.42      5.16 o 
  -5   1  10       79.63       77.85      5.63 o 
  -4   1  10        5.54        9.79      3.42 o 
  -3   1  10       42.32       45.41      3.71 o 
  -2   1  10      117.67      114.34      7.38 o 
  -1   1  10       12.66       11.33      3.13 o 
   0   1  10      245.06      230.05      4.02 o 
   1   1  10        8.03        6.75      4.35 o 
   2   1  10      153.22      129.42      4.66 o 
   3   1  10       41.57       35.71      3.58 o 
   4   1  10      332.16      325.57     10.91 o 
   5   1  10        5.43       -0.14      5.67 o 
   6   1  10        1.61        4.22      6.17 o 
   7   1  10       15.38       16.30      4.92 o 
   8   1  10       30.06       15.55      5.08 o 
   9   1  10       28.72       26.66      6.96 o 
  10   1  10       75.77       84.10      6.88 o 
  -8   2  10       15.27       14.79      6.74 o 
  -7   2  10       19.58       16.74      5.26 o 
  -6   2  10        3.04       -1.84      5.38 o 
  -5   2  10        0.07       -5.79      5.79 o 
  -4   2  10        4.86        5.97      4.17 o 
  -3   2  10        0.01       -5.23      5.23 o 
  -2   2  10       44.36       54.98     13.13 o 
  -1   2  10       56.93       57.80      3.88 o 
   0   2  10       67.64       61.06      3.54 o 
   1   2  10       80.39       72.88      3.88 o 
   2   2  10      106.47      115.16      4.55 o 
   3   2  10      252.44      227.63      9.30 o 
   4   2  10       14.91       17.01      3.08 o 
   5   2  10        2.27        2.32      3.07 o 
   6   2  10       26.17       37.79      5.76 o 
   7   2  10        7.99        8.62      5.27 o 
   8   2  10        0.00       -5.56      8.36 o 
   9   2  10        2.54       -4.97      6.70 o 
  10   2  10       29.37       29.49      5.69 o 
  -7   3  10       49.19       49.23      6.34 o 
  -6   3  10        3.89       -5.40      5.40 o 
  -5   3  10       10.23        3.56      6.03 o 
  -4   3  10        9.15        9.14      4.06 o 
  -3   3  10        1.08       -4.43      4.43 o 
  -2   3  10        0.67       -1.41      3.63 o 
  -1   3  10       50.97       47.43      5.96 o 
   0   3  10       24.65       18.19      2.36 o 
   1   3  10       61.64       66.85      3.97 o 
   2   3  10       56.68       54.16      3.89 o 
   3   3  10       22.86       22.06      3.26 o 
   4   3  10       27.12       32.25      7.97 o 
   5   3  10       11.14        7.22      3.42 o 
   6   3  10       66.84       65.07      4.95 o 
   7   3  10      134.05      125.84      6.52 o 
   8   3  10       43.84       41.67     10.26 o 
   9   3  10       43.54       45.08     11.99 o 
  10   3  10        0.85       -2.29      6.45 o 
  -7   4  10        0.86       -3.52      7.41 o 
  -6   4  10       27.63       34.72     11.84 o 
  -5   4  10        0.54       -4.24      6.49 o 
  -4   4  10      138.46      138.41      6.55 o 
  -3   4  10        0.58       -5.29      5.29 o 
  -2   4  10       14.88        8.10      3.63 o 
  -1   4  10        6.89       11.44      4.29 o 
   0   4  10      111.59      101.23      3.33 o 
   1   4  10       74.35       78.48      5.34 o 
   2   4  10      113.17      122.23      4.83 o 
   3   4  10       14.86       16.49      3.31 o 
   4   4  10      158.27      158.52      5.43 o 
   5   4  10        1.82       -3.13      7.32 o 
   6   4  10       19.18       22.09      4.16 o 
   7   4  10        0.43       -2.03      6.23 o 
   8   4  10      118.05      123.77     14.07 o 
   9   4  10       79.11       84.24     13.49 o 
  10   4  10       15.65       12.55      5.24 o 
  -6   5  10        0.00       -7.78      7.78 o 
  -5   5  10       20.90       16.39      5.07 o 
  -4   5  10        3.86        4.58      7.48 o 
  -3   5  10       57.86       59.10      5.21 o 
  -2   5  10        1.20        2.59      5.21 o 
  -1   5  10       27.21       23.60      4.38 o 
   0   5  10       13.07        8.52      3.24 o 
   1   5  10        2.71       -0.06     10.56 o 
   2   5  10       15.00       18.50      4.30 o 
   3   5  10      171.45      195.11      8.03 o 
   4   5  10       42.29       44.10      4.65 o 
   5   5  10       32.69       37.28      4.45 o 
   6   5  10       21.91       26.05      4.34 o 
   7   5  10        8.03        9.80      5.15 o 
   8   5  10       10.62        5.58      8.93 o 
   9   5  10       31.79       36.17     11.07 o 
  -5   6  10        0.32       -6.67     10.63 o 
  -4   6  10       28.13       30.75      5.17 o 
  -3   6  10        8.95       -1.40      4.39 o 
  -2   6  10       17.65       31.85      8.02 o 
  -1   6  10       35.76       38.54      4.53 o 
   0   6  10        4.57        8.70      3.78 o 
   1   6  10        2.60       -1.52      5.52 o 
   2   6  10        0.70       -1.92      4.23 o 
   3   6  10        0.82        3.96      4.00 o 
   4   6  10        0.44       -3.84      5.74 o 
   5   6  10       36.70       47.67      4.66 o 
   6   6  10        5.14        0.18      5.82 o 
   7   6  10       98.94      110.50      6.70 o 
   8   6  10        2.12       -4.43      8.88 o 
   9   6  10       12.49       21.26     15.38 o 
  -4   7  10       10.89        5.54      5.48 o 
  -3   7  10        0.27       -5.44      5.44 o 
  -2   7  10        5.46       10.97      6.20 o 
  -1   7  10       16.82       26.05      9.00 o 
   0   7  10       37.84       34.82      5.21 o 
   1   7  10        1.35       -1.22      5.94 o 
   2   7  10       34.73       40.53      5.17 o 
   3   7  10       20.42       25.19      4.44 o 
   4   7  10        1.70        5.97      6.94 o 
   5   7  10        1.02       -5.31      5.31 o 
   6   7  10       43.00       49.16      5.59 o 
   7   7  10        1.16       -4.50      7.30 o 
   8   7  10       37.37       44.52      5.75 o 
  -3   8  10        9.40       15.34      4.83 o 
  -2   8  10        0.24        6.19      5.36 o 
  -1   8  10        3.27       -1.46      5.58 o 
   0   8  10        2.15        0.59      4.16 o 
   1   8  10        2.87        3.16      6.13 o 
   2   8  10        5.51       -1.47      6.72 o 
   3   8  10       53.61       59.42      9.14 o 
   4   8  10        0.55       -2.60      4.97 o 
   5   8  10       35.76       36.80      5.26 o 
   6   8  10       13.23       23.18      5.23 o 
   7   8  10       28.15       33.84     12.68 o 
  -2   9  10        5.31       -2.83      7.06 o 
  -1   9  10       17.02        8.68      6.11 o 
   0   9  10        3.56       -0.19      3.54 o 
   1   9  10        0.05       -4.03      6.53 o 
   2   9  10        3.12       -2.36      7.06 o 
   3   9  10       26.38       24.89      5.40 o 
   4   9  10       13.65        8.01      5.67 o 
   5   9  10        4.56       -0.14      5.71 o 
   6   9  10       16.27       16.71      5.51 o 
   1  10  10        7.70       -1.12      6.80 o 
   2  10  10        0.03        0.10      5.64 o 
   3  10  10        3.16        5.72      5.61 o 
   4  10  10        0.65        0.04      5.68 o 
  -2  -9  11        2.33       -7.78      7.78 o 
  -1  -9  11        0.00       -1.58      7.76 o 
   0  -9  11       12.39       10.24      4.26 o 
  -4  -8  11        0.18        2.22      6.71 o 
  -3  -8  11       46.27       50.67      9.26 o 
  -2  -8  11       10.36        8.41      5.94 o 
  -1  -8  11       42.61       51.56      5.71 o 
   0  -8  11       50.26       44.17      3.92 o 
   1  -8  11       12.80       14.56      4.84 o 
   2  -8  11        0.10       -5.74      5.74 o 
   3  -8  11       51.64       55.95     10.78 o 
  -5  -7  11        2.02       -7.05      7.05 o 
  -4  -7  11        4.92        2.26      5.66 o 
  -3  -7  11        5.81        3.06      4.57 o 
  -2  -7  11        9.66       11.03      4.54 o 
  -1  -7  11        2.80       -0.04      6.35 o 
   0  -7  11       81.07       77.70      6.07 o 
   1  -7  11       35.80       45.02      7.81 o 
   2  -7  11       59.55       61.09      5.90 o 
   3  -7  11       14.61       25.45      4.76 o 
   4  -7  11        4.26       -7.98     14.40 o 
   5  -7  11        0.24       -5.93      5.93 o 
  -6  -6  11        5.27        8.36      6.73 o 
  -5  -6  11       84.11       87.71      6.74 o 
  -4  -6  11        4.87       -9.57     12.75 o 
  -3  -6  11       44.23       42.51      6.34 o 
  -2  -6  11        7.85        9.53      5.15 o 
  -1  -6  11        5.70       -2.81     11.05 o 
   0  -6  11        4.93        2.86      5.70 o 
   1  -6  11      228.39      231.89      7.97 o 
   2  -6  11       15.98       11.18      9.79 o 
   3  -6  11       84.99       86.16      5.91 o 
   4  -6  11        0.11        0.10      4.97 o 
   5  -6  11        2.20        3.44      6.59 o 
   6  -6  11        1.69       -5.05      5.05 o 
  -7  -5  11        5.71       13.68      9.38 o 
  -6  -5  11        3.44       -2.37      5.69 o 
  -5  -5  11       22.61       26.08      5.00 o 
  -4  -5  11      162.31      159.90      7.26 o 
  -3  -5  11       13.27       16.17      4.38 o 
  -2  -5  11      142.11      135.41      6.39 o 
  -1  -5  11        9.55       13.99      8.07 o 
   0  -5  11       11.93       11.35      3.61 o 
   1  -5  11        2.20        2.99      5.20 o 
   2  -5  11      182.75      186.88      7.22 o 
   3  -5  11        9.55        6.74      8.22 o 
   4  -5  11      177.11      195.47      7.65 o 
   5  -5  11       35.61       34.19      6.07 o 
   6  -5  11        8.14        9.45      6.78 o 
   7  -5  11        0.00       -5.73      5.73 o 
  -7  -4  11       39.64       38.26      5.87 o 
  -6  -4  11        0.00       -3.80      6.96 o 
  -5  -4  11        0.78        1.44      5.65 o 
  -4  -4  11       61.06       57.58      4.96 o 
  -3  -4  11      100.34      101.72      6.38 o 
  -2  -4  11        9.04        7.64      5.79 o 
  -1  -4  11       58.95       59.48      4.88 o 
   0  -4  11        2.31        0.56      5.19 o 
   1  -4  11       15.07       23.06      3.91 o 
   2  -4  11      106.10       96.86      5.94 o 
   3  -4  11      205.24      204.21      7.37 o 
   4  -4  11        4.23        0.06      6.38 o 
   5  -4  11      157.67      161.46      7.06 o 
   6  -4  11        5.13        4.20      7.22 o 
   7  -4  11        9.01        9.33      7.20 o 
  -7  -3  11       13.62        3.00      6.06 o 
  -6  -3  11       55.35       65.57      5.68 o 
  -5  -3  11       20.86       21.19      4.59 o 
  -4  -3  11        0.58       -5.25      5.25 o 
  -3  -3  11        2.68       -2.70      7.98 o 
  -2  -3  11        0.52       -1.15      5.15 o 
  -1  -3  11        7.17        5.19     11.86 o 
   0  -3  11      313.80      323.41      5.06 o 
   1  -3  11       16.43       16.56      4.25 o 
   2  -3  11      219.89      232.94     24.23 o 
   3  -3  11       16.90       15.25      4.15 o 
   4  -3  11       70.92       64.30      5.22 o 
   5  -3  11       13.59       12.96      4.27 o 
   6  -3  11      158.33      159.02      7.28 o 
   7  -3  11        1.56        1.80      6.37 o 
   8  -3  11       29.71       18.23      6.18 o 
  -7  -2  11        6.19       -2.56      7.20 o 
  -6  -2  11       29.57       36.87      4.93 o 
  -5  -2  11       63.91       69.58      5.42 o 
  -4  -2  11        2.39       -3.38      5.33 o 
  -3  -2  11       29.73       37.11      4.50 o 
  -2  -2  11        1.37        0.15      5.15 o 
  -1  -2  11        5.64       -0.60      5.26 o 
   0  -2  11        0.17       -2.97      2.97 o 
   1  -2  11       70.80       74.58      4.33 o 
   2  -2  11       16.89       21.91      3.36 o 
   3  -2  11      242.56      227.26     14.32 o 
   4  -2  11       62.38       70.57      5.13 o 
   5  -2  11       69.59       75.08      5.16 o 
   6  -2  11       42.30       48.93      5.08 o 
   7  -2  11       13.57       17.89      6.40 o 
   8  -2  11       19.18       16.10      5.29 o 
  -7  -1  11        0.58       -2.21      5.76 o 
  -6  -1  11       16.91       16.79      8.07 o 
  -5  -1  11       12.09        6.96      5.41 o 
  -4  -1  11        6.05        0.74      8.95 o 
  -3  -1  11       23.08       24.25      3.97 o 
  -2  -1  11      383.35      365.20      8.12 o 
  -1  -1  11        0.12       -4.98      4.98 o 
   0  -1  11      287.33      281.82      6.46 o 
   1  -1  11        2.09       -4.03      4.81 o 
   2  -1  11       39.61       46.00      3.81 o 
   3  -1  11      162.87      168.20      7.74 o 
   4  -1  11      261.46      250.95      7.43 o 
   5  -1  11        9.96        3.66      5.06 o 
   6  -1  11       32.19       31.71      4.48 o 
   7  -1  11       59.16       52.70      5.36 o 
   8  -1  11        0.08       -3.70      6.15 o 
   9  -1  11        0.10        3.70      6.70 o 
  -7   0  11       84.28      104.95     13.58 o 
  -6   0  11        0.11       -3.04      8.84 o 
  -5   0  11       27.95       34.36     11.00 o 
  -4   0  11        1.69        2.97      4.27 o 
  -3   0  11       56.35       64.77      4.88 o 
  -2   0  11        0.80        2.84      4.61 o 
  -1   0  11       26.05       21.92      3.40 o 
   0   0  11        1.29       -1.91      3.13 o 
   1   0  11      186.93      185.77     10.99 o 
   2   0  11       78.97       79.53      4.22 o 
   3   0  11        1.81       -4.30      5.04 o 
   4   0  11      154.07      162.45     11.83 o 
   5   0  11       62.51       67.47      7.39 o 
   6   0  11       69.94       68.57      5.29 o 
   7   0  11      100.84      114.76      6.52 o 
   8   0  11        4.28        2.40      6.32 o 
   9   0  11       18.52       15.92      8.52 o 
  -7   1  11        0.21       -6.99      7.22 o 
  -6   1  11       83.92       94.90      6.59 o 
  -5   1  11        4.08        9.53      4.33 o 
  -4   1  11       34.35       39.35      4.72 o 
  -3   1  11        6.73       -4.23      4.50 o 
  -2   1  11        3.07        4.03      3.21 o 
  -1   1  11        0.13       -5.14      5.14 o 
   0   1  11      289.07      293.84      6.94 o 
   1   1  11      139.92      133.55      7.83 o 
   2   1  11       50.43       51.42      3.79 o 
   3   1  11       10.86       14.36      4.67 o 
   4   1  11        3.56        3.42      3.11 o 
   5   1  11       32.43       28.68      9.79 o 
   6   1  11       48.36       48.70      8.20 o 
   7   1  11        1.69        1.45      5.73 o 
   8   1  11       51.21       54.89      5.45 o 
   9   1  11       37.57       41.10      7.21 o 
  -7   2  11        7.29        6.32      5.74 o 
  -6   2  11       14.65        3.80      7.10 o 
  -5   2  11      114.59      115.74      6.58 o 
  -4   2  11       12.89       12.62      7.40 o 
  -3   2  11       25.78       32.54      5.69 o 
  -2   2  11       10.83       11.15      5.56 o 
  -1   2  11       24.76       33.43      3.37 o 
   0   2  11       55.21       46.04      2.84 o 
   1   2  11      111.30      106.36      9.21 o 
   2   2  11       47.23       54.27      3.81 o 
   3   2  11       38.58       41.22      3.83 o 
   4   2  11      193.05      191.08      5.83 o 
   5   2  11        0.04        3.41      4.84 o 
   6   2  11       11.45        5.65      4.71 o 
   7   2  11       12.45        4.10      5.25 o 
   8   2  11        6.17        7.10      6.72 o 
   9   2  11       25.63       25.42      6.77 o 
  -7   3  11        4.06        2.27      5.90 o 
  -6   3  11       12.04       12.69     11.53 o 
  -5   3  11        8.58       13.19      6.59 o 
  -4   3  11       42.14       56.51      5.21 o 
  -3   3  11        0.97       -5.43      5.43 o 
  -2   3  11      101.31      107.52      5.47 o 
  -1   3  11       54.12       50.31      4.61 o 
   0   3  11        0.10       -1.40      2.93 o 
   1   3  11       45.38       41.96      3.85 o 
   2   3  11        7.85        5.86      3.77 o 
   3   3  11        3.36       -1.11      3.70 o 
   4   3  11      133.68      128.16      9.71 o 
   5   3  11       21.24       21.41      3.98 o 
   6   3  11       17.34       17.95      4.22 o 
   7   3  11       52.81       58.21      5.41 o 
   8   3  11       10.87        3.01      4.96 o 
   9   3  11        2.44       -0.99      5.87 o 
  -6   4  11        5.27       -2.24      7.82 o 
  -5   4  11       13.47       16.26     12.59 o 
  -4   4  11        0.06       -3.05      7.19 o 
  -3   4  11        0.35        0.72      5.31 o 
  -2   4  11        0.02       -5.16      5.16 o 
  -1   4  11       18.22       34.34      3.97 o 
   0   4  11        8.08        9.24      2.65 o 
   1   4  11      145.29      166.77      7.65 o 
   2   4  11       26.44       29.03      4.04 o 
   3   4  11        0.05       -2.09      5.18 o 
   4   4  11        3.74        4.63      3.57 o 
   5   4  11        4.57       -1.57      5.86 o 
   6   4  11       23.98       21.86      4.38 o 
   7   4  11       49.83       49.44      5.99 o 
   8   4  11       69.09       65.21      6.52 o 
   9   4  11       12.40       10.18      5.10 o 
  -5   5  11       11.09        0.42      6.69 o 
  -4   5  11       16.11        9.12      8.09 o 
  -3   5  11        2.55       -4.12      9.77 o 
  -2   5  11        3.93       -2.65      4.93 o 
  -1   5  11       21.53       28.14      6.38 o 
   0   5  11        1.22       -3.89      3.89 o 
   1   5  11        6.03        4.15      5.82 o 
   2   5  11       28.86       28.94      4.73 o 
   3   5  11        6.69        2.59      5.41 o 
   4   5  11       32.17       27.52      4.26 o 
   5   5  11        3.09       12.13     10.92 o 
   6   5  11        0.36        0.99      5.89 o 
   7   5  11       61.16       53.85      6.08 o 
   8   5  11       11.95        8.50     11.83 o 
   9   5  11       34.25       37.09      6.07 o 
  -5   6  11        4.77        7.33      5.58 o 
  -4   6  11       26.41       26.13      5.61 o 
  -3   6  11       25.59       34.57      5.23 o 
  -2   6  11       10.32       11.67      4.80 o 
  -1   6  11        8.93        2.20      5.94 o 
   0   6  11        1.56        2.55      3.13 o 
   1   6  11        9.93        3.27      6.15 o 
   2   6  11       54.69       61.91      5.24 o 
   3   6  11       19.10       16.76      4.75 o 
   4   6  11       28.23       27.12      5.06 o 
   5   6  11        5.48       -6.27      6.47 o 
   6   6  11        1.56       -3.46      6.32 o 
   7   6  11        0.21       -5.83      5.83 o 
   8   6  11       14.31        7.90      6.24 o 
  -4   7  11       11.84        7.12      6.23 o 
  -3   7  11        5.64        2.57      9.38 o 
  -2   7  11        8.82       16.46      4.91 o 
  -1   7  11        6.43       -3.53      6.71 o 
   0   7  11        7.22        3.79      4.21 o 
   1   7  11       14.37        8.71      8.11 o 
   2   7  11        4.44       -4.53      4.53 o 
   3   7  11        0.00       -5.10      5.10 o 
   4   7  11       41.55       43.18      7.01 o 
   5   7  11       74.92       81.00      6.42 o 
   6   7  11        3.48       -0.86      5.73 o 
   7   7  11       30.85       41.49      8.56 o 
   8   7  11        0.21        0.44      7.18 o 
  -2   8  11        1.00       -0.51      7.28 o 
  -1   8  11        4.08        3.32      7.63 o 
   0   8  11       19.01       13.65      3.41 o 
   1   8  11       27.41       38.05      5.91 o 
   2   8  11       15.70       19.68      4.91 o 
   3   8  11        1.89        2.81      6.32 o 
   4   8  11        3.51       -7.01      7.01 o 
   5   8  11        6.84        8.69      5.10 o 
   6   8  11       10.73       -4.55      7.70 o 
   7   8  11        2.96       -2.55      5.96 o 
   0   9  11        2.10        1.19      4.50 o 
   1   9  11        0.22        0.00      5.62 o 
   2   9  11        3.21       -3.52      5.33 o 
   3   9  11       31.39       36.44      9.17 o 
   4   9  11        3.48        5.80      7.69 o 
   5   9  11        3.41       -4.35      7.80 o 
  -2  -8  12        1.76       -7.07      7.07 o 
  -1  -8  12        3.28        4.16      5.86 o 
   0  -8  12       11.40        4.34      3.75 o 
   1  -8  12        0.56       -6.13      6.13 o 
   2  -8  12       61.85       59.88      9.47 o 
  -4  -7  12        2.65        4.86      5.23 o 
  -3  -7  12       50.74       51.60      5.99 o 
  -2  -7  12        0.06       -1.03      5.06 o 
  -1  -7  12       41.64       43.21      5.37 o 
   0  -7  12       23.25       21.25      4.55 o 
   1  -7  12        1.62       -3.36     11.00 o 
   2  -7  12       10.54       11.95      5.03 o 
   3  -7  12       24.59       32.81      6.14 o 
   4  -7  12        1.51       -3.62      7.32 o 
  -5  -6  12        2.25       -0.95      5.89 o 
  -4  -6  12       13.44        8.53      6.94 o 
  -3  -6  12        5.87       12.20      7.93 o 
  -2  -6  12        1.36       -2.06      5.93 o 
  -1  -6  12       31.04       34.49      5.17 o 
   0  -6  12       35.40       35.72      3.60 o 
   1  -6  12       16.04       10.54      4.76 o 
   2  -6  12       94.84      104.74      6.42 o 
   3  -6  12        1.05       -6.05      8.92 o 
   4  -6  12       16.03       26.33      4.76 o 
   5  -6  12        7.76       -3.88      7.30 o 
  -6  -5  12       15.91       12.15      6.15 o 
  -5  -5  12       70.53       72.10      9.01 o 
  -4  -5  12        0.00       -2.45      6.32 o 
  -3  -5  12       14.24       14.25      4.68 o 
  -2  -5  12        0.04       -3.13      5.09 o 
  -1  -5  12        0.08        2.59      7.09 o 
   0  -5  12        0.86       -3.65      4.17 o 
   1  -5  12      103.78      110.31      6.28 o 
   2  -5  12        2.42       -0.75      6.07 o 
   3  -5  12      127.32      134.66     10.47 o 
   4  -5  12        9.55       14.52      4.51 o 
   5  -5  12        0.02       -5.35      5.35 o 
   6  -5  12        2.44       -7.09      7.09 o 
  -6  -4  12        1.98        0.42      5.94 o 
  -5  -4  12       12.59       16.17      4.67 o 
  -4  -4  12       63.62       73.27      5.71 o 
  -3  -4  12        0.16        4.15      4.64 o 
  -2  -4  12      178.56      176.13      7.18 o 
  -1  -4  12        0.33        0.42      4.50 o 
   0  -4  12       18.19       16.94      2.96 o 
   1  -4  12        7.50        5.71      6.80 o 
   2  -4  12      272.20      266.81     18.04 o 
   3  -4  12        0.36       -2.45      5.57 o 
   4  -4  12      253.33      246.69     12.33 o 
   5  -4  12       24.23       22.11      9.43 o 
   6  -4  12        1.02       -7.76      9.98 o 
   7  -4  12        6.16        8.43      5.04 o 
  -7  -3  12       58.45       58.42     10.02 o 
  -6  -3  12        1.48        3.59      9.07 o 
  -5  -3  12        1.67       -2.02      5.77 o 
  -4  -3  12       49.70       59.61      8.06 o 
  -3  -3  12      196.19      201.30      7.74 o 
  -2  -3  12        4.98        4.02      4.03 o 
  -1  -3  12      118.43      112.44     10.22 o 
   0  -3  12        0.50       -2.18      3.52 o 
   1  -3  12        9.07        4.47      4.57 o 
   2  -3  12      112.62      106.72      9.22 o 
   3  -3  12       80.59       78.35      6.01 o 
   4  -3  12        0.29       -6.53      6.53 o 
   5  -3  12      175.10      193.18      7.54 o 
   6  -3  12       34.80       27.52      5.70 o 
   7  -3  12        0.36       -3.92      5.63 o 
  -7  -2  12        4.42       -7.42      7.42 o 
  -6  -2  12       33.15        5.45      8.70 o 
  -5  -2  12        1.67        3.87      6.12 o 
  -4  -2  12       39.30       37.48      5.09 o 
  -3  -2  12       14.04        9.92      6.04 o 
  -2  -2  12       34.22       35.90      4.51 o 
  -1  -2  12        3.12       -1.39      4.48 o 
   0  -2  12      145.56      150.31      5.28 o 
   1  -2  12        0.62        0.51      5.40 o 
   2  -2  12       85.16       94.48      5.11 o 
   3  -2  12        6.38        2.44      4.61 o 
   4  -2  12       81.06       93.80      5.64 o 
   5  -2  12       58.87       59.20      5.83 o 
   6  -2  12      107.69      112.03      6.76 o 
   7  -2  12        1.98       -1.33      5.25 o 
   8  -2  12       37.75       53.93      5.76 o 
  -7  -1  12        1.20       -6.32      6.32 o 
  -6  -1  12        6.09       -3.78      5.56 o 
  -5  -1  12       69.99       69.37      5.84 o 
  -4  -1  12        0.30        3.41      3.80 o 
  -3  -1  12        2.70       -3.15      8.02 o 
  -2  -1  12       14.21       18.30      3.88 o 
  -1  -1  12        0.42       -4.61      4.61 o 
   0  -1  12        6.33       -3.06      3.06 o 
   1  -1  12       16.84        7.51      8.56 o 
   2  -1  12       17.00       12.82      6.50 o 
   3  -1  12       66.69       66.72      5.36 o 
   4  -1  12       29.57       31.26      4.61 o 
   5  -1  12       32.75       39.52      4.96 o 
   6  -1  12       25.04       23.47      6.98 o 
   7  -1  12        0.34       -6.97      6.97 o 
   8  -1  12       20.02       10.15      6.24 o 
  -7   0  12        0.90        4.63      7.72 o 
  -6   0  12        6.31       13.04      4.72 o 
  -5   0  12        0.21        9.98      4.66 o 
  -4   0  12       12.71       11.08      6.65 o 
  -3   0  12       25.98       29.75      4.78 o 
  -2   0  12       99.83      104.46      6.90 o 
  -1   0  12        4.06        2.95      4.33 o 
   0   0  12       25.07       22.65      2.80 o 
   1   0  12       38.58       36.57      3.64 o 
   2   0  12        0.08        4.88      3.96 o 
   3   0  12       87.29       91.23      7.26 o 
   4   0  12       86.62       90.16      5.42 o 
   5   0  12       13.03       15.00      4.16 o 
   6   0  12       78.35       79.76      7.20 o 
   7   0  12        0.92        0.71      6.39 o 
   8   0  12        0.26       -4.61      8.43 o 
  -6   1  12        3.86       -3.50      6.82 o 
  -5   1  12       20.20       26.22     17.06 o 
  -4   1  12        0.37       -0.89     12.72 o 
  -3   1  12       33.78       39.80      4.71 o 
  -2   1  12        5.85        4.51      4.24 o 
  -1   1  12       99.34      103.58      5.71 o 
   0   1  12       31.44       31.71      3.02 o 
   1   1  12       41.79       40.56      4.69 o 
   2   1  12       86.72       91.54      5.79 o 
   3   1  12        0.66       -0.57      5.20 o 
   4   1  12       36.96       38.45      4.49 o 
   5   1  12       46.17       50.87      4.95 o 
   6   1  12       75.46       73.74      8.14 o 
   7   1  12       19.20       12.89      6.86 o 
   8   1  12       17.29       23.61      5.00 o 
   9   1  12        7.90        2.31      9.44 o 
  -6   2  12       79.41       92.76      6.87 o 
  -5   2  12        5.10        8.06      5.45 o 
  -4   2  12       88.69       97.18      8.71 o 
  -3   2  12       31.31       35.65     10.15 o 
  -2   2  12       58.37       73.37      5.28 o 
  -1   2  12        0.51       -4.82      6.60 o 
   0   2  12       96.48      103.53      3.99 o 
   1   2  12       28.02       23.19      4.34 o 
   2   2  12      160.27      167.50     13.36 o 
   3   2  12       49.15       54.89      4.53 o 
   4   2  12       12.76        8.68      4.07 o 
   5   2  12        0.08       -4.47      4.47 o 
   6   2  12       97.47       99.51      6.05 o 
   7   2  12       39.85       45.16      5.32 o 
   8   2  12       26.02       29.39      9.51 o 
   9   2  12       60.18       70.46      6.46 o 
  -6   3  12        2.50        1.45      5.50 o 
  -5   3  12       57.95       65.74      6.24 o 
  -4   3  12        2.96       12.68      7.41 o 
  -3   3  12       42.02       48.11      7.88 o 
  -2   3  12       11.89       19.72      4.38 o 
  -1   3  12        1.13       -3.79      3.79 o 
   0   3  12        5.00        0.15      3.15 o 
   1   3  12      114.19      118.85      5.82 o 
   2   3  12       14.15       19.67      4.08 o 
   3   3  12       43.15       49.11      6.80 o 
   4   3  12       20.69       28.46      4.20 o 
   5   3  12        0.55       -3.34      5.33 o 
   6   3  12       16.78       22.87      4.46 o 
   7   3  12       23.22       23.34      5.12 o 
   8   3  12        9.90        7.91      7.27 o 
   9   3  12       32.80       33.81      6.10 o 
  -5   4  12        3.90       -5.75      5.75 o 
  -4   4  12       31.25       24.90      6.14 o 
  -3   4  12       27.84       13.41      6.23 o 
  -2   4  12        9.74        2.17      5.67 o 
  -1   4  12        0.04       -1.40      3.71 o 
   0   4  12        0.01       -0.50      3.28 o 
   1   4  12        0.11       -4.20      7.86 o 
   2   4  12        3.40       -2.22      4.84 o 
   3   4  12        0.08       -3.88      4.57 o 
   4   4  12       42.52       51.54      4.77 o 
   5   4  12       36.22       35.74      6.33 o 
   6   4  12        2.08       -6.07      7.41 o 
   7   4  12       11.01       13.64      6.26 o 
   8   4  12        1.03        2.16      9.62 o 
  -5   5  12        4.60        3.75      6.03 o 
  -4   5  12        2.94       -8.21     10.99 o 
  -3   5  12        1.39        0.35      6.76 o 
  -2   5  12       15.13       17.77      5.01 o 
  -1   5  12        7.54       12.23      5.17 o 
   0   5  12       24.57       26.69      3.37 o 
   1   5  12       15.68       16.87      4.61 o 
   2   5  12        0.09       -0.26      4.68 o 
   3   5  12        2.77       -5.43      7.22 o 
   4   5  12        4.71        3.96      5.04 o 
   5   5  12       22.92       26.15      5.02 o 
   6   5  12       17.83       19.63      7.61 o 
   7   5  12        9.43       13.78      5.05 o 
   8   5  12       17.55       14.84     11.78 o 
  -4   6  12        2.99       -5.43      7.69 o 
  -3   6  12        0.46       -1.91      6.98 o 
  -2   6  12        2.08        2.93      6.50 o 
  -1   6  12        1.50        0.04      4.58 o 
   0   6  12        0.39       -4.11      4.11 o 
   1   6  12        5.76        4.80      4.79 o 
   2   6  12       72.48       83.36      5.92 o 
   3   6  12       53.23       62.73      5.84 o 
   4   6  12        0.06       -2.53      5.57 o 
   5   6  12        3.07        2.81      6.48 o 
   6   6  12        1.50       -0.07      6.50 o 
   7   6  12       41.96       40.48      5.98 o 
  -3   7  12        3.68        4.92      9.55 o 
  -2   7  12       15.52        7.58     16.80 o 
  -1   7  12       23.96       17.71      5.45 o 
   0   7  12        0.14       -4.33      4.33 o 
   1   7  12        0.24       -4.57     10.67 o 
   2   7  12        7.82       11.60      4.95 o 
   3   7  12       23.12       25.12      5.45 o 
   4   7  12       30.88       45.83      5.44 o 
   5   7  12        4.63        2.95      7.02 o 
   6   7  12        4.44       -2.99      7.55 o 
   7   7  12        4.51        0.45      7.27 o 
  -1   8  12        4.70       -6.15      6.15 o 
   0   8  12        2.99       -1.95      4.21 o 
   1   8  12       14.25       11.75      7.53 o 
   2   8  12        8.00        2.32      7.38 o 
   3   8  12        5.96        4.04      5.84 o 
   4   8  12        1.15        2.00      7.19 o 
   5   8  12       34.25       52.10      5.80 o 
  -2  -7  13        9.02        9.27      8.39 o 
  -1  -7  13        3.70        4.47      5.42 o 
   0  -7  13        1.86       -2.07      3.72 o 
   1  -7  13        4.30        6.40      4.80 o 
   2  -7  13      111.06      140.03      9.17 o 
  -4  -6  13       11.77        6.39      5.45 o 
  -3  -6  13       59.15       72.83      5.81 o 
  -2  -6  13        0.07       -4.77      5.45 o 
  -1  -6  13       19.34       17.62      5.02 o 
   0  -6  13        0.97       -4.79      4.79 o 
   1  -6  13        0.40       -7.23      7.23 o 
   2  -6  13        1.52       -8.88      8.88 o 
   3  -6  13       24.45       18.18      5.40 o 
   4  -6  13        0.78       -3.60      7.10 o 
  -5  -5  13        1.75       -4.63      9.11 o 
  -4  -5  13        5.33       -2.12      5.88 o 
  -3  -5  13        0.44        4.74      4.45 o 
  -2  -5  13       12.48        8.59      6.98 o 
  -1  -5  13       38.51       46.04      5.20 o 
   0  -5  13       58.85       61.59      3.95 o 
   1  -5  13       10.02        8.00      4.75 o 
   2  -5  13       24.16       12.48      6.14 o 
   3  -5  13        0.89       -7.03      7.11 o 
   4  -5  13        7.03        3.80      5.51 o 
   5  -5  13       32.14       43.84      8.90 o 
  -5  -4  13       57.41       54.86      6.39 o 
  -4  -4  13        1.61       -7.24      7.24 o 
  -3  -4  13       10.12        3.62      6.75 o 
  -2  -4  13        4.93        1.90      6.55 o 
  -1  -4  13        8.70        6.21      6.17 o 
   0  -4  13        2.30       -4.27      4.27 o 
   1  -4  13        6.59        2.24      5.17 o 
   2  -4  13        0.08        3.37      5.05 o 
   3  -4  13       55.64       46.44      5.84 o 
   4  -4  13       46.82       61.05      5.60 o 
   5  -4  13        2.74       -5.76      7.00 o 
   6  -4  13       13.46       13.74      6.22 o 
  -6  -3  13       12.77        6.35      6.09 o 
  -5  -3  13       19.32       24.87      5.18 o 
  -4  -3  13       56.90       60.67      5.78 o 
  -3  -3  13        2.71       -2.19      5.26 o 
  -2  -3  13      106.29       97.83      6.68 o 
  -1  -3  13        0.16       -1.75      4.65 o 
   0  -3  13        9.10       -2.04      5.33 o 
   1  -3  13        4.35       -3.36      7.83 o 
   2  -3  13      133.25      158.79      8.20 o 
   3  -3  13        1.03        0.06      5.70 o 
   4  -3  13      198.00      200.80     10.16 o 
   5  -3  13        0.00        5.14      5.08 o 
   6  -3  13       11.73        5.39      5.22 o 
   7  -3  13        0.37       -5.73      5.73 o 
  -6  -2  13        9.68        6.32      6.01 o 
  -5  -2  13        0.28       -2.79      5.88 o 
  -4  -2  13        5.73       -3.02      6.96 o 
  -3  -2  13       84.27       77.50      6.69 o 
  -2  -2  13       47.82       38.97      5.13 o 
  -1  -2  13      141.19      143.00      6.79 o 
   0  -2  13        7.09        7.52      3.15 o 
   1  -2  13       16.45       26.90      5.20 o 
   2  -2  13       45.00       46.76      6.40 o 
   3  -2  13       45.44       44.58      4.85 o 
   4  -2  13        1.04       -2.82      6.41 o 
   5  -2  13      157.37      163.49      7.48 o 
   6  -2  13       18.69       14.10      5.03 o 
   7  -2  13       24.37       23.50      5.29 o 
  -6  -1  13       38.63       42.99      6.36 o 
  -5  -1  13        0.00       -1.05      6.76 o 
  -4  -1  13       33.92       29.97      5.43 o 
  -3  -1  13        8.29       -2.71      6.13 o 
  -2  -1  13       91.64       96.62     10.29 o 
  -1  -1  13       14.44       19.01      7.65 o 
   0  -1  13      114.36      123.45      5.21 o 
   1  -1  13        3.20        2.77      5.16 o 
   2  -1  13       44.92       39.81      4.70 o 
   3  -1  13        1.50       -3.20      4.65 o 
   4  -1  13        7.82       -3.46      4.96 o 
   5  -1  13        7.50        6.37      5.02 o 
   6  -1  13      131.67      136.71      7.08 o 
   7  -1  13        3.65       -0.68      5.22 o 
  -6   0  13        0.01       -3.40      5.12 o 
  -5   0  13       50.06       57.45      5.99 o 
  -4   0  13        3.79        5.75      4.71 o 
  -3   0  13       17.76        7.30      7.48 o 
  -2   0  13        6.81        8.72      5.51 o 
  -1   0  13       65.24       61.46      5.39 o 
   0   0  13        0.02        1.96      3.56 o 
   1   0  13       35.64       33.40      4.49 o 
   2   0  13       43.21       48.64      4.98 o 
   3   0  13       15.39       12.99      4.27 o 
   4   0  13       26.80       31.76      4.75 o 
   5   0  13        4.66        2.89      6.41 o 
   6   0  13       20.52       15.36      5.16 o 
   7   0  13        0.01       -2.50      6.47 o 
   8   0  13       30.88       32.84      5.83 o 
  -6   1  13        5.55       -6.95      8.08 o 
  -5   1  13        1.81        4.81      5.46 o 
  -4   1  13       64.55       81.04      6.36 o 
  -3   1  13       41.03       38.56      5.02 o 
  -2   1  13       10.74        7.68      5.17 o 
  -1   1  13       10.38       14.15      4.32 o 
   0   1  13        4.63       -1.85      4.03 o 
   1   1  13       12.15        1.46      5.97 o 
   2   1  13        3.35        4.26      4.39 o 
   3   1  13       51.04       54.44      4.94 o 
   4   1  13       29.82       37.16      4.53 o 
   5   1  13       39.25       41.86      5.24 o 
   6   1  13        3.29        0.53      5.33 o 
   7   1  13        2.62        2.51      5.28 o 
   8   1  13        0.56        7.02      5.48 o 
  -5   2  13       15.48       20.30      5.27 o 
  -4   2  13        1.53        2.05      6.54 o 
  -3   2  13        2.13       -1.80      5.57 o 
  -2   2  13       21.44       18.90     11.15 o 
  -1   2  13       45.61       44.92      5.27 o 
   0   2  13       18.37       19.39      4.67 o 
   1   2  13       11.75       13.42      4.11 o 
   2   2  13        0.54       -1.14      5.72 o 
   3   2  13        2.07        0.45      5.28 o 
   4   2  13        1.77        0.51      4.58 o 
   5   2  13       22.89       14.66      4.63 o 
   6   2  13       32.44       38.97      5.04 o 
   7   2  13       18.99       14.26     10.47 o 
   8   2  13       28.01       24.28     11.50 o 
  -5   3  13       12.97       13.15      6.21 o 
  -4   3  13       22.30       14.55      5.24 o 
  -3   3  13        0.08        4.02      6.11 o 
  -2   3  13        5.77        4.19      4.53 o 
  -1   3  13        8.03        6.28      4.28 o 
   0   3  13       20.71       16.07      3.18 o 
   1   3  13        0.13       -0.47      5.21 o 
   2   3  13       84.04       90.00      7.34 o 
   3   3  13       28.83       25.75      4.68 o 
   4   3  13        0.01        6.89      3.79 o 
   5   3  13        3.12        4.26      4.19 o 
   6   3  13       55.75       58.90      5.91 o 
   7   3  13       25.48       27.09      5.03 o 
   8   3  13       10.32        5.45      7.73 o 
  -4   4  13        6.87        5.15      6.51 o 
  -3   4  13       36.50       45.47     17.21 o 
  -2   4  13       20.16        3.53      5.98 o 
  -1   4  13        0.04       -2.29      5.00 o 
   0   4  13        2.82        3.68      3.95 o 
   1   4  13       25.38       25.78      4.60 o 
   2   4  13        6.95        9.63      5.09 o 
   3   4  13      158.32      172.94      7.29 o 
   4   4  13       19.68       30.27      7.90 o 
   5   4  13        0.07        3.48      5.84 o 
   6   4  13        7.83       11.40      5.64 o 
   7   4  13       34.84       43.18      5.74 o 
   8   4  13       19.08       20.15      6.91 o 
  -3   5  13        3.21       -5.58      5.84 o 
  -2   5  13       13.60       20.53      4.96 o 
  -1   5  13        4.33       -6.10      6.67 o 
   0   5  13       22.86       30.87      4.00 o 
   1   5  13       12.59       16.76      4.78 o 
   2   5  13       34.27       33.45      6.23 o 
   3   5  13        0.75       -6.53      6.53 o 
   4   5  13       25.96       27.32     12.79 o 
   5   5  13       44.15       56.20      5.75 o 
   6   5  13        0.40        0.61      6.49 o 
   7   5  13        7.23       12.62      9.91 o 
  -2   6  13       12.21       11.51      6.07 o 
  -1   6  13        0.43        3.22      5.00 o 
   0   6  13        8.82       11.40      3.11 o 
   1   6  13       11.95       -1.16      5.89 o 
   2   6  13        2.19       -1.30      5.37 o 
   3   6  13        0.66       -4.48      4.48 o 
   4   6  13        5.59        5.65     16.55 o 
   5   6  13       12.78        8.94      5.30 o 
   6   6  13       42.01       44.80      6.51 o 
  -1   7  13        0.28        0.89      7.18 o 
   0   7  13        0.40       -1.16      4.19 o 
   1   7  13       17.81       28.68     18.23 o 
   2   7  13        0.00       -5.09      5.09 o 
   3   7  13       12.98        1.29      7.53 o 
   4   7  13        1.45       -0.19      5.60 o 
   5   7  13        3.56       -2.83      7.49 o 
   1   8  13        0.11       -6.10      7.61 o 
   2   8  13       17.15       25.09      7.30 o 
   3   8  13        8.51        5.23      5.33 o 
  -2  -6  14       38.44       42.21      8.66 o 
  -1  -6  14        0.07       -0.90      6.35 o 
   0  -6  14        7.84       11.70      3.62 o 
   1  -6  14        1.46       -2.45      5.50 o 
   2  -6  14       48.92       58.83      6.21 o 
  -3  -5  14       70.76       76.24      6.72 o 
  -2  -5  14        1.02       -1.92      7.05 o 
  -1  -5  14        5.94        5.36      9.01 o 
   0  -5  14        0.28        0.71      3.82 o 
   1  -5  14        4.22       -4.83      4.83 o 
   2  -5  14       13.44        7.37      5.15 o 
   3  -5  14       45.63       51.40      6.74 o 
   4  -5  14        8.78       -0.30      5.99 o 
  -4  -4  14        2.67       -0.43      5.21 o 
  -3  -4  14       16.25       20.74      8.61 o 
  -2  -4  14       36.24       42.04     12.98 o 
  -1  -4  14        6.49       -0.66      5.16 o 
   0  -4  14       64.18       81.74      4.53 o 
   1  -4  14       28.66       25.03      5.26 o 
   2  -4  14        2.72       -3.41      5.58 o 
   3  -4  14        1.25       -0.71      5.28 o 
   4  -4  14        5.62        0.48      5.70 o 
   5  -4  14        5.91       -0.86      6.20 o 
  -4  -3  14        3.38       -1.28     11.79 o 
  -3  -3  14       18.40       23.32      5.45 o 
  -2  -3  14        5.88        3.87      5.51 o 
  -1  -3  14       25.11       26.39      4.99 o 
   0  -3  14        4.68        0.04      3.68 o 
   1  -3  14       26.43       34.36      5.08 o 
   2  -3  14        5.61       10.90      7.09 o 
   3  -3  14       11.27        3.55      5.70 o 
   4  -3  14       41.65       34.77      5.79 o 
   5  -3  14        0.33       -4.39      6.21 o 
   6  -3  14        0.90       -6.60      7.55 o 
  -5  -2  14        3.45        8.12     11.16 o 
  -4  -2  14       46.49       53.10      5.93 o 
  -3  -2  14        3.37       -8.28      9.63 o 
  -2  -2  14       61.21       67.19      6.09 o 
  -1  -2  14        1.13       -7.11      7.11 o 
   0  -2  14        1.56       -1.41      3.58 o 
   1  -2  14        3.27        1.54     10.38 o 
   2  -2  14       17.87       18.20      4.50 o 
   3  -2  14        0.10        1.27      5.65 o 
   4  -2  14      127.50      116.22      6.86 o 
   5  -2  14        0.04       -6.80     13.42 o 
   6  -2  14        1.86       -5.35      6.88 o 
  -5  -1  14       11.05        0.43     12.06 o 
  -4  -1  14        2.03        0.89      5.85 o 
  -3  -1  14       88.92       88.41      6.34 o 
  -2  -1  14        3.95       -5.82      7.05 o 
  -1  -1  14       92.46       87.95      6.38 o 
   0  -1  14        0.72       -3.77      3.77 o 
   1  -1  14        2.86        3.00      4.67 o 
   2  -1  14        1.14       -2.65      5.95 o 
   3  -1  14       29.24       31.09      4.79 o 
   4  -1  14        3.40       -1.88      6.72 o 
   5  -1  14       59.83       57.25      5.87 o 
   6  -1  14        0.42        5.39      5.13 o 
   7  -1  14       32.54       31.22      5.60 o 
  -5   0  14        0.14       -0.85      7.38 o 
  -4   0  14       11.59       10.39      6.69 o 
  -3   0  14        0.25        8.51     13.64 o 
  -2   0  14       29.73       33.12      5.58 o 
  -1   0  14       10.57       20.27      4.45 o 
   0   0  14       77.37       86.70      4.44 o 
   1   0  14        0.11        2.10      4.21 o 
   2   0  14       41.22       37.00      4.96 o 
   3   0  14        1.06        5.66      4.25 o 
   4   0  14        1.86       -5.31      5.31 o 
   5   0  14        0.35       -3.62      6.51 o 
   6   0  14       88.45       99.23      7.32 o 
   7   0  14       17.27       19.72      5.39 o 
  -5   1  14       16.67       13.07      5.70 o 
  -4   1  14        6.81        1.23      8.54 o 
  -3   1  14       28.08       33.20      7.34 o 
  -2   1  14        8.60        4.27      7.21 o 
  -1   1  14       28.32       26.38      4.75 o 
   0   1  14       25.00       23.46      3.32 o 
   1   1  14       16.82       17.61      5.32 o 
   2   1  14        7.17       10.85      4.20 o 
   3   1  14       28.89       37.74      4.98 o 
   4   1  14        9.19        0.36      4.80 o 
   5   1  14        0.38       -7.46      7.46 o 
   6   1  14        2.14       -1.42      7.26 o 
   7   1  14       22.91       25.85      5.49 o 
  -4   2  14       23.54       24.24      7.37 o 
  -3   2  14       21.99       12.54      5.28 o 
  -2   2  14        6.73       -1.19      5.69 o 
  -1   2  14        8.09        3.63      5.62 o 
   0   2  14        0.86        1.50      3.29 o 
   1   2  14        0.04       -1.55      5.31 o 
   2   2  14        9.75        1.50      5.40 o 
   3   2  14       18.04       27.00      4.75 o 
   4   2  14       39.57       39.41      7.54 o 
   5   2  14       60.28       60.68      5.94 o 
   6   2  14        5.41        4.59      4.82 o 
   7   2  14        3.04        3.12     15.07 o 
  -4   3  14       10.58       -0.47      7.85 o 
  -3   3  14       10.99        3.93      5.73 o 
  -2   3  14       31.52       27.15      7.27 o 
  -1   3  14        8.47        7.67      4.99 o 
   0   3  14       39.66       48.65      4.40 o 
   1   3  14       33.52       34.89      5.11 o 
   2   3  14        1.82       -3.88      6.74 o 
   3   3  14        4.32       -6.41      6.41 o 
   4   3  14        4.78        0.40      6.16 o 
   5   3  14       37.49       40.05      5.42 o 
   6   3  14       59.43       50.56      6.21 o 
   7   3  14        0.00       -1.42      5.62 o 
  -3   4  14        3.21        2.26      7.36 o 
  -2   4  14        1.39       -3.16      6.70 o 
  -1   4  14        0.08       -4.74      4.74 o 
   0   4  14       31.78       31.87      3.93 o 
   1   4  14        6.14       -6.82      7.20 o 
   2   4  14       22.26       16.99      5.37 o 
   3   4  14       15.64       14.97      5.23 o 
   4   4  14        1.63       -6.82      6.82 o 
   5   4  14        0.07       -2.29      5.29 o 
   6   4  14       11.67       16.28      5.19 o 
  -2   5  14        2.68       15.84      4.70 o 
  -1   5  14        5.64       -3.97      5.84 o 
   0   5  14        1.55        2.67      4.77 o 
   1   5  14        0.35        1.08      6.68 o 
   2   5  14        4.16       10.07      5.74 o 
   3   5  14       60.15       69.11      5.92 o 
   4   5  14       13.56       15.10      5.47 o 
   5   5  14        2.41       -7.36     12.97 o 
   6   5  14        3.25        3.11      5.72 o 
  -1   6  14        5.21        0.49      6.88 o 
   0   6  14        0.01       -3.95      3.95 o 
   1   6  14        0.03      -11.00     11.00 o 
   2   6  14        3.40        0.82      6.82 o 
   3   6  14        7.96        5.44      6.09 o 
   4   6  14        4.17       10.22      5.03 o 
   5   6  14        8.89        0.14      6.19 o 
   2   7  14       11.22        2.59      6.88 o 
   3   7  14        4.77        5.77      4.96 o 
   0  -5  15       14.80       17.50      4.37 o 
  -2  -4  15        2.52       -4.14      9.45 o 
  -1  -4  15       38.68       42.61      6.52 o 
   0  -4  15       11.75       11.29      4.75 o 
   1  -4  15       28.32       39.67      5.72 o 
   2  -4  15        7.58        2.58      7.27 o 
   3  -4  15       29.25       33.44      5.37 o 
  -3  -3  15       12.13       -2.88      6.42 o 
  -2  -3  15       63.04       65.22      6.37 o 
  -1  -3  15        4.91       -7.68      7.68 o 
   0  -3  15       20.41       19.43      4.17 o 
   1  -3  15        6.95        3.07      6.58 o 
   2  -3  15        0.20       -2.09      5.33 o 
   3  -3  15        1.45       -5.93      5.93 o 
   4  -3  15       21.13       18.87      5.12 o 
  -3  -2  15       11.42        0.44      7.54 o 
  -2  -2  15        7.04       -2.34      5.83 o 
  -1  -2  15       32.04       26.02      5.73 o 
   0  -2  15        0.32       -0.75      4.80 o 
   1  -2  15       30.09       40.77      7.24 o 
   2  -2  15        5.15        4.84      7.92 o 
   3  -2  15        0.29       -3.23      6.75 o 
   4  -2  15        0.50        4.84      6.71 o 
   5  -2  15        0.69        7.18      5.47 o 
  -3  -1  15        0.44        2.88      6.08 o 
  -2  -1  15       41.88       54.04      6.06 o 
  -1  -1  15        0.02        0.06      7.26 o 
   0  -1  15        0.20       -4.59      4.79 o 
   1  -1  15        4.57        4.94      4.45 o 
   2  -1  15       11.02        0.80      6.86 o 
   3  -1  15        0.61        5.08      6.00 o 
   4  -1  15       83.98       98.70      6.69 o 
   5  -1  15        1.86       -6.67     10.99 o 
  -3   0  15       22.60       30.07      5.47 o 
  -2   0  15        6.69        4.98      6.02 o 
  -1   0  15       43.90       52.74      5.75 o 
   0   0  15        0.04        1.09      4.08 o 
   1   0  15        8.87        3.26      5.81 o 
   2   0  15       12.59       12.66      4.99 o 
   3   0  15        1.29       -7.10      7.10 o 
   4   0  15        0.00       -2.18      5.13 o 
   5   0  15      100.40      103.33      7.23 o 
   6   0  15        6.70        2.46      6.71 o 
  -3   1  15        0.02        0.63      5.53 o 
  -2   1  15       23.47       21.98      5.50 o 
  -1   1  15        9.01        9.26      5.40 o 
   0   1  15       49.55       57.03      4.27 o 
   1   1  15        9.94        7.31      5.02 o 
   2   1  15       28.44       39.18      5.94 o 
   3   1  15        0.00       -0.97      6.99 o 
   4   1  15       12.97       14.40      9.99 o 
   5   1  15       12.22        4.93      6.05 o 
   6   1  15       23.41       24.87      5.40 o 
  -3   2  15        5.76        4.25      8.02 o 
  -2   2  15       19.44       17.74      5.41 o 
  -1   2  15        2.25       -2.82      6.31 o 
   0   2  15       15.66        7.28      4.25 o 
   1   2  15       25.06       24.02      5.19 o 
   2   2  15       25.97       32.36      8.88 o 
   3   2  15       25.13       33.68      5.47 o 
   4   2  15       13.66       17.32      8.15 o 
   5   2  15        5.25        0.73      7.07 o 
   6   2  15        0.81       -1.28      5.72 o 
  -2   3  15       16.69        8.48      9.07 o 
  -1   3  15       13.27       20.39     11.02 o 
   0   3  15        3.64        2.39      4.35 o 
   1   3  15        0.09        2.18      5.92 o 
   2   3  15       11.42       12.47      4.85 o 
   3   3  15        6.22        1.48      5.74 o 
   4   3  15        8.20        9.16      6.02 o 
   5   3  15       29.16       41.71      5.49 o 
  -1   4  15        0.12       -4.63      5.82 o 
   0   4  15       10.83        5.61      4.02 o 
   1   4  15       16.87        9.86      5.49 o 
   2   4  15        4.62       -2.34      6.18 o 
   3   4  15        0.01       -7.36     10.30 o 
   4   4  15        7.01        9.13      8.13 o 
   5   4  15       21.70       13.20      9.69 o 
   0   5  15        3.02       -5.82      5.82 o 
   1   5  15        8.76       17.55      4.74 o 
   2   5  15        6.14        4.45      5.64 o 
   3   5  15        3.67        3.47      6.81 o 
   4   5  15        0.17       -3.01      9.40 o 
  -1  -2  16        0.08       -8.59      8.59 o 
   0  -2  16       50.86       52.40      4.70 o 
   1  -2  16        7.34        7.73      7.32 o 
   2  -2  16        0.28        0.88      6.62 o 
   3  -2  16        4.99        0.81      5.82 o 
  -1  -1  16       22.78       19.38      5.47 o 
   0  -1  16        6.83        5.81      4.29 o 
   1  -1  16       12.52        8.99      5.09 o 
   2  -1  16        1.31       -7.04      7.04 o 
   3  -1  16       11.11       14.55     14.25 o 
  -1   0  16        1.28       -4.56      7.62 o 
   0   0  16        0.38        0.17      3.94 o 
   1   0  16       12.12       14.78     10.88 o 
   2   0  16       11.09       16.09      4.96 o 
   3   0  16       10.40       19.24      4.78 o 
   4   0  16        5.21       -6.52      7.58 o 
  -1   1  16       12.69       11.32      5.42 o 
   0   1  16        3.78        3.46      3.74 o 
   1   1  16       10.57        6.89      7.44 o 
   2   1  16        9.21       12.22      4.77 o 
   3   1  16        0.20       -1.14      5.61 o 
   4   1  16        8.44       10.67      5.09 o 
  -1   2  16        2.45       -7.24      7.24 o 
   0   2  16       24.35       29.34      4.14 o 
   1   2  16        5.66        7.48      5.21 o 
   2   2  16       11.63        0.08      6.72 o 
   3   2  16        0.31       -5.25      5.25 o 
   4   2  16        0.44       -0.87      6.94 o 
   0   3  16        0.06       -2.78      4.08 o 
   1   3  16       12.47        9.86      6.13 o 
   2   3  16       26.32       33.61      5.91 o 
   3   3  16       29.71       30.13      6.18 o 
                                                 
